# Supplementary material for: LATS-YAP/TAZ controls lineage specification by regulating TGFβ signaling and Hnf4α expression during liver development
Source: Nat Commun. 2016 Jun 30;7:11961. doi: 10.1038/ncomms11961 (PMC4931324; doi:10.1038/ncomms11961)
Supplement: Supplementary Data 1 — Gene lists of Heat map related to Figure 4a [file ncomms11961-s2.xlsx]

## Sheet: Supplementary Data 1
Supplementary Data 1. Gene lists of Heat map related to Figure 4a
gene symbol	CON iHB	L1L2_Alb iHB	CON iHP	L1L2_Alb iHP	CON iBEC	L1L2_Alb iBEC
SKAP1	0.0001	0.322534	0.0001	0.343614	0.0001	0.200061
CYP24A1	0.0001	0.0143457	0.0001	0.109825	0.0001	0.0430619
CHST3	0.0001	-0.0721036	0.0001	-0.00577413	0.0001	0.11853
BRDT	0.0001	0.103649	0.0001	0.136636	0.0001	0.0324446
MYBPC2	0.0001	-0.0662426	0.0001	-0.117078	0.0001	0.0940013
MAS1	0.0001	0.9613	0.0001	1.0423	0.0001	0.28772
MATN1	0.0001	-0.167172	0.0001	0.00174201	0.0001	0.0273198
FAT4	0.0001	-0.12407	0.0001	0.00544233	0.0001	-0.0340996
SLC17A3	0.0001	-0.247834	0.0001	-0.997906	0.0001	-0.91254
IL11	0.0001	0.562842	0.0001	0.341774	0.0001	0.359942
HTR1D	0.0001	0.0643679	0.0001	0.0284476	0.0001	0.170634
FOXF2	0.0001	0.109191	0.0001	0.138323	0.0001	0.165495
CYP26B1	0.0001	1.22672	0.0001	1.37452	0.0001	1.01515
ADAM22	0.0001	-0.133866	0.0001	0.564291	0.0001	0.201308
HRH1	0.0001	1.02633	0.0001	0.783904	0.0001	0.819591
PPP2R2B	0.0001	-0.228612	0.0001	0.412068	0.0001	0.572404
OVOL2	0.0001	-0.541804	0.0001	-0.164243	0.0001	0.326872
LARP6	0.0001	-0.0330953	0.0001	-0.289477	0.0001	0.624219
NTF3	0.0001	-0.531621	0.0001	-0.177778	0.0001	-0.293612
JAM2	0.0001	2.75276	0.0001	2.53499	0.0001	1.0308
FGF1	0.0001	-0.604644	0.0001	-0.619723	0.0001	0.732531
LIPG	0.0001	0.0172828	0.0001	-0.688544	0.0001	0.0364334
ANK1	0.0001	-0.738439	0.0001	-0.102633	0.0001	0.0184257
TNS4	0.0001	2.01439	0.0001	2.27789	0.0001	1.58283
TBX3	0.0001	0.385993	0.0001	0.0877729	0.0001	-0.135329
IRS1	0.0001	0.165599	0.0001	-0.0131071	0.0001	0.0494557
DACT1	0.0001	-0.625267	0.0001	-0.875458	0.0001	0.373274
TMC7	0.0001	-0.130373	0.0001	-0.108789	0.0001	-0.472845
PKIA	0.0001	0.110321	0.0001	0.433299	0.0001	0.402408
IL1RL1	0.0001	-0.947622	0.0001	2.61863	0.0001	2.25746
CARF	0.0001	-0.276438	0.0001	0.0875678	0.0001	0.253758
S100A3	0.0001	2.26707	0.0001	1.89613	0.0001	2.33241
EDN1	0.0001	-0.642892	0.0001	-0.667103	0.0001	-0.0793099
MED18	0.0001	0.0338453	0.0001	0.490665	0.0001	0.0352618
STC1	0.0001	-1.61703	0.0001	-1.21758	0.0001	0.0871003
PDLIM4	0.0001	-0.640829	0.0001	-0.359604	0.0001	1.21347
ACSBG1	0.0001	2.13489	0.0001	1.36945	0.0001	-0.140824
MTRF1	0.0001	0.0982301	0.0001	-0.018171	0.0001	0.144682
THPO	0.0001	0.106635	0.0001	-0.105501	0.0001	0.0968142
WNT11	0.0001	0.746022	0.0001	0.485918	0.0001	0.698196
SEC14L2	0.0001	-0.500544	0.0001	-1.267	0.0001	-1.02277
RRAD	0.0001	-0.0347843	0.0001	0.294169	0.0001	0.613729
SLC26A2	0.0001	0.514881	0.0001	1.43373	0.0001	0.646768
ITGB6	0.0001	1.39365	0.0001	1.13092	0.0001	1.69314
NFATC4	0.0001	-1.25931	0.0001	-0.670043	0.0001	0.271613
RGS12	0.0001	2.26031	0.0001	2.68116	0.0001	1.48227
FLT4	0.0001	1.50755	0.0001	2.20299	0.0001	1.05841
LIF	0.0001	-0.197585	0.0001	-0.464176	0.0001	0.148426
RGS11	0.0001	-0.21262	0.0001	-0.380344	0.0001	0.361705
ZCCHC14	0.0001	-0.271397	0.0001	-0.329828	0.0001	0.0252442
PHF16	0.0001	0.420365	0.0001	0.0664294	0.0001	-0.194195
WNT16	0.0001	-2.51517	0.0001	-3.55183	0.0001	-1.25236
BMPR2	0.0001	0.369446	0.0001	0.805031	0.0001	0.670641
RAPGEF2	0.0001	-0.235467	0.0001	-0.511696	0.0001	0.0987466
ABCG1	0.0001	-0.856763	0.0001	-0.299819	0.0001	0.602402
WNT7A	0.0001	3.74015	0.0001	3.30769	0.0001	1.64228
SMAD6	0.0001	0.451164	0.0001	0.385978	0.0001	0.576923
BHMT	0.0001	-2.89996	0.0001	-5.68654	0.0001	-2.33928
DDC	0.0001	-0.29337	0.0001	-0.0507866	0.0001	0.829198
EPHA4	0.0001	2.42186	0.0001	2.41282	0.0001	2.01606
LEMD3	0.0001	0.0475527	0.0001	-0.148253	0.0001	0.0494029
LRP12	0.0001	0.0713927	0.0001	-0.0639016	0.0001	0.322447
HYAL1	0.0001	-0.0131984	0.0001	-0.84504	0.0001	0.176919
ABTB2	0.0001	0.798739	0.0001	0.1477	0.0001	0.203905
KLF4	0.0001	2.81093	0.0001	2.06294	0.0001	0.670567
CCDC93	0.0001	0.145756	0.0001	-0.0709139	0.0001	0.227853
PPP1R13L	0.0001	1.76097	0.0001	1.14172	0.0001	0.860582
MAP3K4	0.0001	-0.513637	0.0001	-0.14506	0.0001	-0.0738962
CHST11	0.0001	1.20834	0.0001	0.567771	0.0001	0.410359
PPARD	0.0001	-0.254379	0.0001	0.121871	0.0001	0.222575
CD3EAP	0.0001	0.915715	0.0001	0.0629895	0.0001	0.185271
SNAI1	0.0001	-1.43641	0.0001	-0.59409	0.0001	0.530102
TULP4	0.0001	0.373974	0.0001	1.03309	0.0001	0.740916
TRIB1	0.0001	-0.972303	0.0001	-1.17975	0.0001	-0.119404
TFEB	0.0001	-0.503947	0.0001	-0.750062	0.0001	-0.00472386
MAFB	0.0001	0.796433	0.0001	0.0446075	0.0001	0.952876
ARHGAP12	0.0001	0.0396161	0.0001	0.47351	0.0001	0.456795
SOCS6	0.0001	0.250676	0.0001	0.383826	0.0001	-0.00160879
ATF3	0.0001	0.712238	0.0001	0.18207	0.0001	2.02347
TBPL1	0.0001	-0.0995058	0.0001	0.54064	0.0001	0.322508
DPY19L1	0.0001	-0.694665	0.0001	-0.0620678	0.0001	-1.12441
MLXIP	0.0001	-0.209442	0.0001	-0.491164	0.0001	0.628805
LYPD1	0.0001	0.81105	0.0001	0.574455	0.0001	0.322331
LMCD1	0.0001	3.2515	0.0001	2.14103	0.0001	0.565672
KLF7	0.0001	0.0930479	0.0001	0.248037	0.0001	0.718811
SCHIP1	0.0001	0.455037	0.0001	0.990971	0.0001	0.622691
BCOR	0.0001	-0.348291	0.0001	-0.594591	0.0001	0.181344
SSBP3	0.0001	-1.33938	0.0001	-0.804246	0.0001	-0.0356455
KLF10	0.0001	0.00325918	0.0001	0.566617	0.0001	0.123605
SKIL	0.0001	-0.0866645	0.0001	-0.171069	0.0001	0.560619
TBC1D2B	0.0001	0.291699	0.0001	0.709909	0.0001	0.35598
KCNN4	0.0001	-1.26074	0.0001	-2.07157	0.0001	0.0106289
SMURF1	0.0001	1.03569	0.0001	0.662661	0.0001	0.722486
RCOR1	0.0001	-0.369692	0.0001	0.0977026	0.0001	0.0391978
TNFAIP8	0.0001	-0.319655	0.0001	-0.246328	0.0001	-0.0398203
PIK3CD	0.0001	-0.915353	0.0001	-1.62305	0.0001	0.195641
JMJD1C	0.0001	-0.444646	0.0001	-0.391094	0.0001	0.515269
SMURF2	0.0001	-0.0483625	0.0001	-0.0444039	0.0001	0.112928
SPHK1	0.0001	2.20115	0.0001	0.904158	0.0001	0.670874
ELL2	0.0001	0.102687	0.0001	0.431964	0.0001	-0.0593459
SLC7A6	0.0001	0.893139	0.0001	0.731011	0.0001	0.75943
PDGFB	0.0001	0.340689	0.0001	-0.0564676	0.0001	0.255832
MMD	0.0001	-0.118233	0.0001	-0.404678	0.0001	-0.460868
DYRK2	0.0001	-0.0507498	0.0001	-0.582184	0.0001	0.173675
PHLDB1	0.0001	0.31955	0.0001	-0.223182	0.0001	0.541543
TLE3	0.0001	-0.586838	0.0001	-1.07657	0.0001	-0.408557
CLCF1	0.0001	-1.18235	0.0001	-1.52814	0.0001	-0.337181
ELK3	0.0001	0.0771882	0.0001	-0.0828008	0.0001	0.122883
RUSC2	0.0001	1.66658	0.0001	1.83754	0.0001	1.47951
WNT4	0.0001	-2.12208	0.0001	-1.88818	0.0001	-0.534499
ID3	0.0001	0.523336	0.0001	1.14943	0.0001	0.981302
UBL3	0.0001	0.504101	0.0001	1.16093	0.0001	0.616903
DLC1	0.0001	1.30896	0.0001	1.06845	0.0001	1.26588
SPSB1	0.0001	1.87438	0.0001	1.33128	0.0001	0.942839
PDGFA	0.0001	-0.592026	0.0001	-0.485026	0.0001	-0.519669
RNASE4	0.0001	0.583253	0.0001	0.28091	0.0001	-0.766031
MKL1	0.0001	-0.157482	0.0001	-0.491361	0.0001	0.254697
F2RL1	0.0001	0.51604	0.0001	0.848268	0.0001	1.78984
NCOR2	0.0001	-0.630452	0.0001	-1.16047	0.0001	0.00129266
YIPF5	0.0001	0.362415	0.0001	0.701184	0.0001	-0.0873087
FZR1	0.0001	-0.0607153	0.0001	-0.0579482	0.0001	0.121664
FNBP1L	0.0001	-0.0364374	0.0001	0.86602	0.0001	0.469663
CD163	0.0001	1.30523	0.0001	0.147882	0.0001	1.22453
CDKN2B	0.0001	1.97044	0.0001	2.24201	0.0001	1.28061
NDST1	0.0001	1.07951	0.0001	0.685531	0.0001	0.250283
COL16A1	0.0001	-2.19887	0.0001	-1.85724	0.0001	-0.102202
PLEKHA1	0.0001	-0.0412533	0.0001	0.120657	0.0001	-0.0221882
SMOX	0.0001	-0.50228	0.0001	-1.1521	0.0001	0.390954
LTBP2	0.0001	-0.475231	0.0001	-1.40833	0.0001	0.9319
CSNK1E	0.0001	0.927871	0.0001	0.820522	0.0001	1.00949
JUN	0.0001	-0.556987	0.0001	-1.47649	0.0001	-0.279891
SMTN	0.0001	-0.62791	0.0001	-1.40832	0.0001	0.293373
GADD45B	0.0001	1.14849	0.0001	1.74397	0.0001	2.44383
ETS2	0.0001	-0.117462	0.0001	-0.160982	0.0001	0.733025
PFKFB3	0.0001	0.230217	0.0001	-0.198485	0.0001	0.0365712
JUNB	0.0001	-0.0142311	0.0001	-0.251109	0.0001	-0.104534
RHOB	0.0001	-0.201361	0.0001	-0.868131	0.0001	-0.112805
AKAP12	0.0001	0.772517	0.0001	0.903855	0.0001	1.8631
ZFP36L1	0.0001	-0.700201	0.0001	-0.774127	0.0001	-0.11757
PMP22	0.0001	3.35363	0.0001	2.64479	0.0001	1.98763
PRG2	0.0001	-4.72377	0.0001	-5.27402	0.0001	-1.46216
SLCO2A1	0.0001	2.10237	0.0001	2.19264	0.0001	2.00271
CRYAB	0.0001	0.642738	0.0001	0.725296	0.0001	1.1387
CSF1R	0.0001	0.465309	0.0001	-0.504102	0.0001	0.565689
ITGA5	0.0001	-0.222636	0.0001	-1.12011	0.0001	0.447717
CTGF	0.0001	2.23759	0.0001	1.59879	0.0001	1.48055
TAGLN	0.0001	-1.08742	0.0001	-1.63828	0.0001	0.245136
FGB	0.0001	-2.31091	0.0001	-1.12794	0.0001	-1.35749

## Sheet: Object description
gene symbol
normalized to expression of the gene in CON iHB
average fold change expression of gene in L1L2_Alb iHBs compared to expression of the gene in CON iHB
normalized to expression of the gene CON iHP
average fold change expression of gene in L1L2_Alb iHPs compared to expression of the gene in CON iHP
normalized to expression of the gene CON iBEC
average fold change expression of gene in L1L2_Alb iBECs compared to expression of the gene in CON iBECs
