# Supplementary material for: LATS-YAP/TAZ controls lineage specification by regulating TGFβ signaling and Hnf4α expression during liver development
Source: Nat Commun. 2016 Jun 30;7:11961. doi: 10.1038/ncomms11961 (PMC4931324; doi:10.1038/ncomms11961)
Supplement: Supplementary Data 2 — Gene lists of Heat map related to Figure 7a [file ncomms11961-s3.xlsx]

## Sheet: Supplementary Data 2
Supplementary Data 2. Gene lists of Heat map related to Figure 7a
gene symbol	CON iHB	L1L2_Alb iHB	CON iHP	L1L2_Alb iHP	CON iBEC	L1L2_Alb iBEC
Fxyd3	0.0001	-5.32468	-0.73061	-3.95694	0.07899	-1.22332
Vtn	0.0001	-5.10149	1.22879	-2.81756	2.17014	0.220981
Serpina1d	0.0001	-5.01247	0.3693	-1.60057	0.560827	0.235012
Aldob	0.0001	-4.95404	1.10604	-2.24216	1.2482	0.588185
Itih3	0.0001	-4.86513	2.22162	-1.37299	3.77463	1.6882
Gc	0.0001	-4.76069	0.239461	-2.26357	1.33214	-0.708927
Prg2	0.0001	-4.72377	-1.07671	-6.35073	-4.78615	-6.2483
Serpina1c	0.0001	-4.72358	0.57049	-2.26845	0.788782	-0.174147
Serpina1a	0.0001	-4.68197	0.576071	-1.8013	0.793023	0.0200511
Pzp	0.0001	-4.54595	2.04525	-1.34813	3.94175	1.80487
Mat1a	0.0001	-4.50139	1.89047	-2.07628	0.537301	-0.338595
Apoh	0.0001	-4.41521	1.31875	-2.12334	1.21389	0.0387528
Serpina3n	0.0001	-4.33545	3.19828	0.0895487	5.2078	3.90519
Apcs	0.0001	-4.22741	1.86545	-1.13771	4.09521	1.67453
Apof	0.0001	-4.22643	1.83641	-2.58203	3.14271	1.09177
Mir3067	0.0001	-4.21772	0.703413	-1.90298	0.927896	-0.504471
Apoa2	0.0001	-4.05089	0.82513	-2.112	1.48923	0.954916
F12	0.0001	-3.9149	0.448	-2.50246	1.07596	-0.159168
Itih4	0.0001	-3.91306	2.35679	-0.441027	5.10405	2.55894
Crp	0.0001	-3.904	2.37983	-0.704387	3.23358	1.67064
Pamr1	0.0001	-3.89015	-0.921309	-1.14647	-1.43808	-2.19406
Mfap4	0.0001	-3.86549	-1.50664	-4.45744	-4.25991	-4.41879
C1s	0.0001	-3.85267	0.760664	-2.92737	0.377615	0.053126
Agt	0.0001	-3.83138	0.161557	-2.71948	0.160453	-1.53228
Serpina1e	0.0001	-3.82636	0.453702	-1.27318	3.0724	1.05119
Habp2	0.0001	-3.8139	-0.768445	-2.76976	0.26621	-1.55134
Fabp1	0.0001	-3.73708	1.40621	-1.95382	1.60009	0.978625
Fgl1	0.0001	-3.7246	2.69723	-0.209738	4.29693	3.41193
Plg	0.0001	-3.69603	2.29451	-0.101091	3.9714	2.13856
Hpx	0.0001	-3.68571	2.76155	0.0622817	5.46019	2.65769
Cp	0.0001	-3.67252	1.35912	-1.0593	1.71352	-0.064862
Rdh7	0.0001	-3.60638	0.659063	-2.74781	0.985756	-0.555012
H19	0.0001	-3.56404	0.577798	-2.12798	0.385437	0.0714922
Serpina3k	0.0001	-3.55874	3.89904	0.44875	6.68677	4.66852
Ftcd	0.0001	-3.54452	0.396773	-2.92064	-0.428418	-1.09107
Smoc1	0.0001	-3.54058	0.476366	-2.11864	0.853188	-0.322726
Serpinc1	0.0001	-3.51338	1.86156	-1.64462	3.70136	1.63043
Cbs	0.0001	-3.50902	0.276335	-2.53839	0.266763	-0.681467
Serpina10	0.0001	-3.50578	1.45136	-0.377401	2.79596	0.695364
Ahsg	0.0001	-3.47338	1.38621	-1.50054	2.51063	0.87442
Serpina3m	0.0001	-3.4386	3.05712	0.76922	5.06311	3.87652
Cd74	0.0001	-3.40628	-1.76654	-3.45924	-3.14564	-3.63774
Mir675	0.0001	-3.40275	0.618172	-2.16368	0.406674	0.177709
A2m	0.0001	-3.38287	3.0994	-0.938091	7.26071	3.05133
Serpina1b	0.0001	-3.35091	0.553841	-1.56132	1.59603	0.239353
Tm4sf4	0.0001	-3.34551	-0.458875	-2.37418	-1.14694	-2.32634
Serping1	0.0001	-3.32636	1.29558	-1.71533	2.30135	0.913702
Fxyd1	0.0001	-3.31835	0.892189	-2.78119	0.236077	-0.143437
Serpina7	0.0001	-3.26915	2.27418	-1.3744	0.822557	-1.5044
Gm16551	0.0001	-3.26377	0.0539129	-2.83415	-0.35869	-0.884989
Wisp2	0.0001	-3.20979	-0.518364	-2.86303	-1.62853	-2.05392
Col6a3	0.0001	-3.20271	-1.63952	-4.20896	-1.62141	-2.01607
Fcrls	0.0001	-3.19818	-0.634723	-4.35481	-1.34495	-3.45725
Azgp1	0.0001	-3.19715	1.24338	-1.55132	1.76084	0.746819
Hpn	0.0001	-3.19535	0.249057	-2.05056	0.728444	-0.0382431
Cldn3	0.0001	-3.07265	-1.14921	-3.84816	-1.62285	-2.11437
Plac9a	0.0001	-3.02905	-1.65819	-3.30614	-1.53914	-2.50632
C4b	0.0001	-2.98418	1.62313	-1.926	1.29212	0.528239
Cyp2c68	0.0001	-2.98221	-1.38642	-2.92622	-1.51792	-2.00224
Foxj1	0.0001	-2.97729	-2.30236	-3.27057	-3.04066	-3.05811
Cpb2	0.0001	-2.95663	2.9096	-0.749923	4.95365	2.88685
Hbb-bt	0.0001	-2.9518	-0.627764	-4.57017	-4.75065	-5.29154
Hbb-b2	0.0001	-2.9518	-0.627764	-4.57017	-4.75065	-5.29154
Mir5107	0.0001	-2.92231	-0.849899	-3.40364	-2.97928	-3.12249
Gzmc	0.0001	-2.9191	-0.367827	-2.94993	-3.12182	-3.25532
Bhmt	0.0001	-2.89996	2.99807	-2.68847	1.76254	-0.576734
Cfhr2	0.0001	-2.89812	2.2412	-0.967401	3.28785	1.68476
Itih1	0.0001	-2.89015	1.26946	-1.9078	1.93	-0.282758
Fgg	0.0001	-2.86867	2.5816	0.746779	3.74276	2.01136
Elovl2	0.0001	-2.86803	0.726751	-1.70481	-0.178702	-0.957704
G6pc	0.0001	-2.8471	1.26709	-2.53242	-0.0337281	-0.964575
Cd36	0.0001	-2.81494	1.82235	-0.0924468	1.29789	0.930332
Cpa3	0.0001	-2.80743	0.11314	-3.37274	-3.23058	-3.33536
Fga	0.0001	-2.80101	2.62669	0.350658	3.42874	1.66117
C3	0.0001	-2.79634	1.22244	-1.10357	2.15033	0.259958
Cyp39a1	0.0001	-2.78461	0.141341	-1.40459	0.0395282	-0.847396
Paqr9	0.0001	-2.78243	1.58029	-2.06161	1.41226	0.0298232
Tead2	0.0001	-2.77745	-1.31063	-2.43694	-0.762317	-1.25676
Pipox	0.0001	-2.76455	0.161831	-2.74494	0.242382	-0.745245
Zim1	0.0001	-2.76376	-0.319909	-2.30917	-2.30111	-2.71566
Hbb-b1	0.0001	-2.76196	-0.893678	-4.05074	-4.32682	-4.85734
Hbb-bs	0.0001	-2.7592	-0.893268	-4.04293	-4.31773	-4.844
Ttc36	0.0001	-2.72039	0.791091	-2.06793	1.5918	0.44098
Slc27a2	0.0001	-2.70436	0.956011	-1.63897	0.304164	-0.424267
Cyp2d10	0.0001	-2.70172	1.40719	-1.7115	1.7949	0.536762
Fetub	0.0001	-2.69182	1.26893	-1.65769	0.952375	-0.143181
Figf	0.0001	-2.67152	0.0393289	-2.24579	-0.0079344	-0.311238
Uox	0.0001	-2.66874	1.33016	-1.95953	3.20177	2.07556
Ly6f	0.0001	-2.64765	-2.03841	-4.76994	-2.21352	-2.95162
Orm2	0.0001	-2.63231	5.50175	1.40019	7.62617	5.35278
Rasgrf1	0.0001	-2.59068	-0.406778	-1.85507	-0.643512	-1.02636
Ccl12	0.0001	-2.56607	0.664788	-3.46674	-1.07271	-2.31717
Cyp2d26	0.0001	-2.566	1.24369	-1.07901	3.19122	2.30521
Ndufa4l2	0.0001	-2.56502	-0.154463	-2.57627	-0.73227	-1.03538
Sntb1	0.0001	-2.55739	0.611578	-1.55963	0.0980953	-0.413424
Hsd17b2	0.0001	-2.55653	-0.052306	-2.12721	0.0722713	-0.884516
Kng1	0.0001	-2.54759	1.95452	-0.12534	2.78568	1.00766
Nrep	0.0001	-2.52185	-2.33327	-3.60895	-2.52291	-2.82018
Wnt16	0.0001	-2.51517	1.55847	-1.99336	-0.260697	-1.51306
Leap2	0.0001	-2.50234	2.20288	-1.45631	4.21478	2.89439
Cd248	0.0001	-2.49978	-0.758838	-3.14519	-1.02567	-1.6878
Cpn1	0.0001	-2.49854	0.334292	-1.47433	1.02223	-0.0415747
Ear7	0.0001	-2.4886	-1.05201	-2.59222	-2.41767	-2.59222
H2-Q10	0.0001	-2.48257	1.29775	-0.577069	2.6569	1.47258
Serpinf2	0.0001	-2.45325	1.27327	-0.593165	1.92879	0.705663
Dab1	0.0001	-2.44519	-0.274576	-2.21347	-1.95681	-2.00607
Plac9b	0.0001	-2.44081	-1.48572	-2.63249	-1.36157	-2.12805
Gjb1	0.0001	-2.44014	0.871497	-1.11043	1.28291	0.528803
Tmprss6	0.0001	-2.43667	0.787052	-1.19256	0.256835	-0.17683
Cfi	0.0001	-2.43095	0.158622	-1.45043	0.60974	-0.789533
Onecut1	0.0001	-2.42823	0.572024	-1.32275	-0.0819753	-0.374509
Aadac	0.0001	-2.41979	-0.0648005	-2.3249	0.437068	-0.209527
Slc38a3	0.0001	-2.41518	0.907445	-0.988697	1.43833	0.364957
Postn	0.0001	-2.40656	-1.41071	-5.00714	-3.08539	-3.21729
Dcdc2a	0.0001	-2.40126	-1.54965	-2.38459	-1.92468	-2.34234
Slc17a2	0.0001	-2.34923	1.11537	-1.77845	2.10958	0.0185686
Prelp	0.0001	-2.34585	0.920278	-2.21003	2.12323	0.474652
Proz	0.0001	-2.34399	1.89035	-0.490708	2.82249	1.65839
Erbb3	0.0001	-2.34246	0.548362	-1.16105	-0.024964	-0.382508
Fbp1	0.0001	-2.33929	1.61097	-0.923945	4.62818	2.27313
Shmt1	0.0001	-2.33821	-0.209773	-2.32727	-0.916947	-1.10077
Slc17a4	0.0001	-2.33536	-0.264497	-2.13913	-1.24886	-2.00344
Ccl1	0.0001	-2.33233	-0.608532	-2.51885	-2.28156	-2.51885
Fgb	0.0001	-2.31091	2.42393	1.296	2.89329	1.5358
2015-01-03	0.0001	-2.30261	1.21921	-1.62107	1.00095	0.208001
Ear6	0.0001	-2.2961	-0.866792	-2.43084	-2.31377	-2.43084
Serpina3g	0.0001	-2.28357	0.704791	-1.06774	3.42006	2.72639
Rem2	0.0001	-2.2792	-0.0248673	-1.8536	0.814964	0.191006
Orm1	0.0001	-2.27604	4.28705	0.650122	7.31114	4.99172
Asgr1	0.0001	-2.2756	2.1916	-0.579137	4.13773	2.86406
Ccr2	0.0001	-2.27125	-1.0061	-3.42927	-2.81635	-3.7286
Smtnl2	0.0001	-2.26933	-0.247027	-1.64949	-1.13678	-1.73191
Cyp2d9	0.0001	-2.2691	1.28508	-0.65271	2.1608	1.62911
Cdh17	0.0001	-2.26651	0.341119	-0.952331	2.26915	1.1129
Smpd3	0.0001	-2.25496	-0.0976556	-1.78913	-0.528261	-0.69247
5033403H07Rik	0.0001	-2.24324	0.33286	-2.12951	-0.56829	-1.04121
Alb	0.0001	-2.24313	0.313369	-2.18179	1.3099	0.789912
Gldc	0.0001	-2.21809	0.449072	-1.75631	0.0811903	-0.51892
Aspg	0.0001	-2.20601	1.73243	-1.33308	2.99778	2.22996
Col5a1	0.0001	-2.19955	-0.503909	-2.24385	-0.0109866	-0.635304
Col16a1	0.0001	-2.19887	-0.703733	-2.56098	-1.07428	-1.17648
Abca8b	0.0001	-2.19527	0.309934	-1.75597	0.151342	-0.230752
Faah	0.0001	-2.1776	0.0490915	-2.17849	-0.923011	-1.28493
Rgs4	0.0001	-2.15979	1.1899	0.489777	0.223332	-1.06366
Fbn1	0.0001	-2.14359	-1.06672	-2.90268	-1.52136	-1.95607
Chdh	0.0001	-2.14336	-0.021631	-2.34536	0.634877	-0.608635
Qprt	0.0001	-2.1233	0.6041	-1.62331	1.77339	0.345221
Wnt4	0.0001	-2.12208	0.410225	-1.47796	0.229442	-0.305057
Abcb4	0.0001	-2.11407	0.511029	-1.3618	0.248248	0.197084
Mbl1	0.0001	-2.10714	2.58137	-1.2434	3.30063	1.58453
Mir3073	0.0001	-2.10668	2.01362	-1.43354	3.14788	1.84077
Hmgcs2	0.0001	-2.1047	0.238167	-2.33706	-1.52685	-1.67228
Igfbp1	0.0001	-2.10085	1.54176	-1.35857	0.491953	0.184941
Cd1d1	0.0001	-2.09353	0.0211881	-1.62779	1.00642	-0.0678261
Apoc1	0.0001	-2.07266	0.475884	-1.2138	0.75611	-0.491605
Palmd	0.0001	-2.07158	-0.606123	-1.94571	-0.725396	-1.66291
Prg3	0.0001	-2.06493	-0.61516	-2.06493	-1.97622	-2.06493
Kansl1l	0.0001	-2.04299	-0.985265	-1.73769	-1.36809	-1.81589
Hp	0.0001	-2.03668	2.31182	-1.38227	3.46288	1.6123
Pklr	0.0001	-2.03638	0.437728	-1.7336	0.881618	0.490523
Igsf9	0.0001	-2.03035	-0.736357	-2.10749	-1.47066	-1.55147
Epha1	0.0001	-2.02698	0.468283	-2.08024	0.36006	-0.0768166
Col18a1	0.0001	-2.02182	0.340068	-0.840102	0.0303687	-0.258226
Prox1	0.0001	-2.02182	0.295833	-1.21362	-0.0870554	-0.967538
Mns1	0.0001	-2.02167	-0.847434	-1.96831	-0.996573	-1.46164
Slc6a13	0.0001	-2.01861	0.167528	-2.04728	0.613759	-0.0160968
S100a9	0.0001	-2.01787	-0.57226	-6.60085	-2.21151	-4.89313
Stc2	0.0001	-2.0157	-0.110465	-1.61578	-1.01771	-1.33308
Amy1	0.0001	-2.00363	0.690429	-1.83319	-0.309749	-0.577631
Mt4	0.0001	-1.99689	2.3748	0.184374	6.29008	4.63387
Hgd	0.0001	-1.99665	1.06004	-0.904676	2.78852	1.78089
Gpd1	0.0001	-1.9966	0.854367	-1.89294	1.64426	0.7885
Kynu	0.0001	-1.99654	-0.733875	-2.19036	-0.625116	-1.70378
Spp1	0.0001	-1.99185	0.901136	-0.20759	3.76877	2.23763
Arhgef10l	0.0001	-1.98151	-0.0681351	-1.96324	-0.132596	-0.976309
Nr5a2	0.0001	-1.97966	0.483212	-1.22414	0.622373	-0.340862
C4a	0.0001	-1.96925	1.52096	-1.35923	1.31983	0.429163
Angptl3	0.0001	-1.96315	0.617754	-2.01636	0.890347	0.461342
Gata1	0.0001	-1.96312	-0.426735	-1.79189	-1.96527	-2.01018
Aldh1l2	0.0001	-1.95999	-0.312283	-1.32576	0.0317212	-0.806799
Ttr	0.0001	-1.95704	-0.252659	-2.38952	0.519338	-1.24325
Bche	0.0001	-1.95702	-0.598168	-1.72048	-1.44646	-1.63028
Mfap5	0.0001	-1.94946	-0.424441	-1.63215	0.835988	0.204305
Mcam	0.0001	-1.94711	-1.64358	-3.29822	-2.6352	-3.07093
Camp	0.0001	-1.93874	-0.51404	-7.16239	-3.82324	-5.66334
Cdo1	0.0001	-1.93534	2.13906	0.0229144	1.85123	1.65529
Cyp21a1	0.0001	-1.93372	1.55585	-1.3974	1.70239	0.257298
Cygb	0.0001	-1.91353	-1.33079	-1.97576	-0.562412	-0.629501
Fst	0.0001	-1.90873	-0.727295	-2.33715	-1.66808	-1.70834
Gdf6	0.0001	-1.90386	-0.956656	-2.56446	-1.62072	-1.78747
Mir192	0.0001	-1.8982	-0.382543	-2.01059	-1.00353	-2.56819
Slc13a3	0.0001	-1.89526	-0.114849	-1.64158	-0.505159	-0.905204
Serpina3f	0.0001	-1.888	0.618853	-0.545018	3.956	2.7069
Ces1c	0.0001	-1.88518	-0.396345	-1.88518	-0.934513	-1.02694
Bhmt2	0.0001	-1.8837	1.83989	-1.44584	1.58343	0.967162
Aldh1l1	0.0001	-1.87989	1.51551	-0.681434	2.72983	1.3496
Il13ra1	0.0001	-1.87947	0.689847	-0.680166	1.41137	0.767883
Mgst1	0.0001	-1.87881	0.372709	-0.889358	1.07772	-0.0112642
Padi4	0.0001	-1.87317	-0.540105	-4.12525	-3.11863	-3.63268
Cyp1b1	0.0001	-1.8699	-1.61903	-2.96871	-1.18296	-1.88498
Stfa3	0.0001	-1.86678	-0.466187	-6.5633	-3.81944	-5.50195
Anks4b	0.0001	-1.86628	-0.0890958	-1.63919	-0.344523	-1.30491
Plbd1	0.0001	-1.86428	-0.538392	-3.3261	-3.10467	-3.23113
Tfrc	0.0001	-1.86322	0.20925	-1.04812	-1.38944	-1.61139
Ambp	0.0001	-1.8628	0.880566	-0.908193	2.71056	0.808005
Cpn2	0.0001	-1.86058	1.53378	-1.14251	1.95559	0.430467
Gm10069	0.0001	-1.85345	0.98224	-0.616253	1.93764	0.956417
Glyat	0.0001	-1.84869	0.76647	-1.22609	2.06609	0.650578
Cblc	0.0001	-1.84648	0.154878	-1.4097	0.151198	-0.0383779
Efna4	0.0001	-1.84533	-0.618827	-1.64985	-0.468815	-1.27978
Asgr2	0.0001	-1.84379	1.31775	-0.521009	0.583888	0.423576
Grb7	0.0001	-1.84266	0.154545	-1.27931	-0.312923	-0.871727
Ppbp	0.0001	-1.83967	-0.105618	-2.95439	-2.22387	-2.66904
Shc2	0.0001	-1.83407	0.220888	-1.81375	0.761344	-0.338101
Nup210	0.0001	-1.83114	-0.693518	-2.69464	-1.73095	-2.25128
Itgb7	0.0001	-1.82643	-0.859638	-3.37444	-2.28761	-3.31742
Adamts2	0.0001	-1.82245	-0.374328	-2.02167	0.00140961	-0.0894305
Lair1	0.0001	-1.82084	-0.947062	-1.92856	-0.756026	-0.981133
Cd7	0.0001	-1.81609	-0.918791	-2.3617	-2.30854	-2.46655
Myb	0.0001	-1.81383	-0.434518	-3.90267	-2.71264	-3.67302
Ahcy	0.0001	-1.80621	1.0099	-0.65895	0.675237	0.423879
Gcgr	0.0001	-1.80514	1.13429	-0.896159	2.39748	1.70323
Ptprcap	0.0001	-1.80226	0.0383249	-2.29573	-2.25659	-2.31801
Rapgef4	0.0001	-1.7961	0.789279	-1.11819	0.335249	-0.0487599
Trim47	0.0001	-1.79129	-0.544842	-2.13286	-0.289801	-0.673896
1810008I18Rik	0.0001	-1.79127	1.51562	0.47804	3.40154	1.34126
Apoa5	0.0001	-1.78677	3.00963	-0.496378	3.79707	2.65672
Hnf1b	0.0001	-1.77855	-0.184975	-1.599	-1.15882	-1.53935
Prss34	0.0001	-1.77703	-0.058265	-1.77703	-1.60872	-1.6838
BC117090	0.0001	-1.77688	-0.732298	-4.67644	-3.42354	-4.20269
Apoc4	0.0001	-1.77587	0.702806	-2.06272	1.38677	0.724481
Mlxipl	0.0001	-1.77188	1.17796	-1.46177	1.63572	0.892377
Tfr2	0.0001	-1.77141	0.865632	-1.20709	1.17822	-0.145496
Echdc2	0.0001	-1.76834	0.273223	-1.28793	0.282641	-0.0290959
Kif26b	0.0001	-1.76303	-0.846053	-2.21374	-1.90932	-2.08293
1700047M11Rik	0.0001	-1.76226	0.0943582	-2.31925	-2.38744	-2.53897
Trf	0.0001	-1.73645	0.939687	-1.15218	1.48087	-0.114905
Pxdn	0.0001	-1.73272	-1.57597	-2.93428	-1.15015	-1.62685
4930455H04Rik	0.0001	-1.72918	-0.411088	-1.35796	-0.520414	-1.3928
Cyp17a1	0.0001	-1.72655	0.409599	-1.69068	3.13558	2.59943
A1cf	0.0001	-1.72419	0.849766	-1.23887	0.283743	-0.406684
C1rb	0.0001	-1.724	1.04862	-1.38465	0.923431	0.596007
Sox4	0.0001	-1.72262	-0.655272	-2.06217	-0.768746	-1.78215
Hspb7	0.0001	-1.72191	0.0281967	-2.21792	0.18721	0.157769
Ace	0.0001	-1.72141	0.877453	0.29623	3.42878	1.28933
Ltf	0.0001	-1.71962	-0.273662	-6.55163	-3.66411	-4.35551
Rassf9	0.0001	-1.71748	-0.304921	-0.858387	-0.066271	-1.14585
Mgarp	0.0001	-1.71571	1.98941	0.691469	1.8047	1.48501
C1ra	0.0001	-1.71354	1.20043	-1.56196	1.43399	0.908175
Mttp	0.0001	-1.70937	1.12555	-0.611173	1.01666	0.894481
Acnat1	0.0001	-1.70677	0.76633	-1.15923	1.69756	0.156449
Abca6	0.0001	-1.70047	-0.148517	-1.64801	0.0181211	-0.0336894
Csad	0.0001	-1.69917	0.543212	-1.50602	0.13027	-0.389774
Tgtp2	0.0001	-1.69505	-1.14281	-1.85221	-2.61502	-2.62503
1300017J02Rik	0.0001	-1.69455	0.644693	-1.60849	1.30923	-0.294065
Krt17	0.0001	-1.69259	-0.98034	-1.69259	-1.36041	-1.51205
BC021614	0.0001	-1.68853	0.202082	-0.920848	0.685678	0.663319
Col8a1	0.0001	-1.68536	-1.63591	-3.61265	-3.01915	-3.54753
Mcm6	0.0001	-1.68385	-0.286698	-2.23245	-1.10694	-1.52256
Lsp1	0.0001	-1.68301	-0.854573	-3.54551	-2.02421	-2.1251
Slc16a2	0.0001	-1.67896	0.464917	-1.11931	0.472724	-0.19633
Flt3	0.0001	-1.66859	-0.748176	-2.71977	-2.21186	-2.77784
Smlr1	0.0001	-1.66633	0.595864	-1.18319	1.71435	0.530776
Ly6c2	0.0001	-1.66509	-1.05734	-4.84263	-1.57599	-2.88646
Nuf2	0.0001	-1.66343	-0.467328	-2.84128	-0.970095	-1.41736
Fndc1	0.0001	-1.66312	-0.899265	-3.02468	-2.58633	-2.61891
Gm5416	0.0001	-1.66193	-0.69868	-4.65819	-3.2226	-4.78825
Onecut2	0.0001	-1.66168	-0.818403	-1.50732	-1.24239	-1.4702
Kmo	0.0001	-1.65631	-0.300815	-1.46413	1.78394	0.541761
Ifitm6	0.0001	-1.65557	-0.412847	-5.62721	-2.41225	-4.18675
Ccdc8	0.0001	-1.6548	-0.573545	-1.73677	-0.973391	-1.22536
Stmn1	0.0001	-1.65365	-0.833969	-3.12518	-1.24836	-1.85242
Mir122a	0.0001	-1.64593	0.613789	-0.944674	-0.402311	-0.495132
Col1a2	0.0001	-1.64245	-0.806648	-2.56791	-1.0899	-1.33971
Nags	0.0001	-1.63787	0.60852	-1.15704	2.00884	0.922935
Gm5077	0.0001	-1.6319	0.366982	-1.47385	0.327157	0.0307825
Neil3	0.0001	-1.62954	-0.515242	-2.51019	-1.32946	-1.66694
Sema3f	0.0001	-1.62869	-0.829415	-1.09974	0.00436289	-0.0830837
Sardh	0.0001	-1.62569	-0.123873	-1.61461	0.378451	-0.113669
Efna1	0.0001	-1.6255	0.665925	-0.314089	0.541193	-0.803318
Stap1	0.0001	-1.62396	-0.764726	-2.56851	-1.44007	-1.77221
Pcx	0.0001	-1.62233	1.07675	-1.09547	1.67164	0.78432
Slc25a47	0.0001	-1.61842	1.96632	-0.789491	3.48881	2.33127
Cd177	0.0001	-1.61784	-0.580453	-4.15034	-2.37617	-3.15754
Sec16b	0.0001	-1.61369	0.253501	-1.58811	-0.175076	-0.326594
Rorc	0.0001	-1.61356	0.319791	-1.23651	-0.0805517	-0.686422
Cdh3	0.0001	-1.61099	-0.507773	-1.51138	-0.930648	-0.9783
Gchfr	0.0001	-1.60922	0.711875	-0.454503	1.71915	0.60965
Acap1	0.0001	-1.60913	-0.478658	-3.25945	-2.56579	-3.15161
Afm	0.0001	-1.60773	-0.913904	-1.34296	0.333647	-1.11094
8430419L09Rik	0.0001	-1.60617	-0.38921	-1.45822	0.0681276	-0.772433
Fxyd2	0.0001	-1.6025	-0.425855	-1.6025	-1.00316	-1.4755
C1qtnf1	0.0001	-1.59153	-0.0252827	-0.763783	1.69578	1.59389
BC064078	0.0001	-1.5901	-1.58389	-1.86205	-1.66884	-1.67302
Baat	0.0001	-1.58895	1.23515	-1.2314	1.39232	0.307185
Mettl7a1	0.0001	-1.58395	-0.166007	-1.13274	0.22402	-0.283746
Dpyd	0.0001	-1.58375	0.202582	-1.30239	-0.214676	-0.780098
Gamt	0.0001	-1.5828	0.162524	-1.19901	0.559208	0.111082
Top2a	0.0001	-1.58138	-0.523486	-2.7355	-1.0277	-1.597
Bin2	0.0001	-1.57952	-0.977491	-3.1992	-1.64453	-1.6577
Nr1i2	0.0001	-1.57754	0.465368	-1.09175	0.63831	-0.150516
Col5a2	0.0001	-1.57591	-0.646605	-2.24415	-1.10653	-1.28337
C8b	0.0001	-1.57401	1.60257	-1.07615	1.45288	0.521154
Rab44	0.0001	-1.57311	-0.235484	-4.25206	-2.5929	-3.47092
Cyp3a16	0.0001	-1.57142	1.66942	-0.135946	1.28951	0.704051
Rgs18	0.0001	-1.57141	-0.0334889	-2.37595	-1.79775	-2.22907
Haao	0.0001	-1.56861	-0.334587	-2.22039	1.6039	0.587118
Tesc	0.0001	-1.56123	-0.719889	-2.31948	-2.00391	-2.65521
Gins1	0.0001	-1.56121	-0.680131	-1.38589	-0.847959	-1.0196
Mir3072	0.0001	-1.55608	0.547144	-1.22439	0.0361698	-0.489727
Galnt18	0.0001	-1.55509	0.4106	-1.23757	1.55584	-0.368766
Pbx1	0.0001	-1.55101	-0.349507	-1.38202	-0.911657	-1.02248
Tmem173	0.0001	-1.54873	-0.254775	-1.361	0.790213	-0.0207049
Hmgb3	0.0001	-1.54846	-0.479068	-2.0611	-1.47255	-2.27312
Kif15	0.0001	-1.54713	-0.290423	-2.41217	-1.13723	-1.58016
2015-01-09	0.0001	-1.54699	-0.401206	-3.62302	-2.49486	-2.65898
Ypel4	0.0001	-1.54618	-0.315861	-1.4769	0.0127847	-0.0501898
Gtf2i	0.0001	-1.54539	-0.522971	-1.35747	-0.414139	-0.516208
Olfm4	0.0001	-1.54515	-0.353822	-3.95555	-3.46336	-3.89031
Aldh1a7	0.0001	-1.54439	-0.126599	-0.348807	-0.848469	-0.888089
Ivns1abp	0.0001	-1.54373	-0.157955	-1.45084	-1.24487	-1.63255
2610018G03Rik	0.0001	-1.53467	-0.406013	-1.78658	-1.13226	-1.58721
Dnajc22	0.0001	-1.53371	0.615998	-0.672761	1.45643	0.209627
Tha1	0.0001	-1.52275	0.729983	-0.433268	1.3059	0.130662
Atp2a3	0.0001	-1.52129	-0.568532	-3.52738	-2.46672	-2.82086
Grhpr	0.0001	-1.5189	1.01746	-0.892601	1.68573	0.82677
Acsm1	0.0001	-1.51761	2.02633	0.129015	2.71621	2.05487
Krt77	0.0001	-1.51604	-1.05758	-1.47769	-1.491	-1.51604
Spn	0.0001	-1.51577	-0.319516	-3.80035	-2.1725	-3.19874
Adamts16	0.0001	-1.51493	-1.09532	-1.40649	-1.04904	-1.34003
Reep6	0.0001	-1.51492	0.333744	-1.15032	0.34245	-0.218661
Ubqln2	0.0001	-1.51358	0.122216	-1.12856	-1.0943	-1.63658
Cyp2c40	0.0001	-1.51268	-1.37626	-1.51268	-1.24903	-1.40344
Mrgprb3	0.0001	-1.51232	-0.30856	-1.49265	-1.57499	-1.6331
Emid1	0.0001	-1.50762	-0.674119	-1.68095	-1.45046	-1.45191
Hells	0.0001	-1.5062	-0.375437	-1.71055	-0.580528	-1.15986
Pemt	0.0001	-1.50459	1.12631	-1.06033	1.86969	1.43883
Cldn1	0.0001	-1.50458	-0.23303	-1.89071	-0.337432	-1.20404
Foxa3	0.0001	-1.50299	0.53954	-1.10084	0.967719	0.156748
Vcan	0.0001	-1.50104	-0.383291	-0.998883	-0.364535	-0.61317
Nusap1	0.0001	-1.49981	-0.592609	-2.21684	-0.753166	-1.10325
Dlgap5	0.0001	-1.49697	-0.533793	-1.92907	-0.470735	-0.976522
Tmem30b	0.0001	-1.48807	-0.183352	-0.94206	0.192211	-0.289312
Sbk1	0.0001	-1.48776	-0.016945	-1.73448	-0.718749	-1.11694
Robo1	0.0001	-1.48259	-0.338646	-1.5501	-0.18369	-0.943324
BC089597	0.0001	-1.48056	-1.10678	-1.53166	0.00315537	-1.38274
Slco4c1	0.0001	-1.47551	-0.303976	-2.19919	-1.66499	-1.87232
Slc28a2	0.0001	-1.4678	0.0343099	-2.82328	-0.313298	-0.542709
Hal	0.0001	-1.46736	0.000584481	-1.61862	-0.444749	-0.767315
Ckap2l	0.0001	-1.46379	-0.716521	-2.25049	-0.778258	-1.18035
Sptbn2	0.0001	-1.46151	-0.0410723	-1.48761	-0.105943	-0.74411
Pi16	0.0001	-1.46151	-0.603669	-3.40695	-2.36892	-2.6402
Depdc1b	0.0001	-1.45997	-0.219821	-2.13877	-1.13897	-1.62329
Kif20b	0.0001	-1.45876	-0.680168	-2.01005	-0.771313	-1.25989
Atp8b4	0.0001	-1.45638	-0.603612	-3.42644	-1.76918	-2.18909
Ccne1	0.0001	-1.45535	-0.181258	-0.716067	-0.0358064	-0.201621
Gpam	0.0001	-1.45486	0.381837	-0.789769	0.462563	-0.356226
Plcb4	0.0001	-1.45373	-0.20148	-1.97698	-1.39804	-1.54206
Sec14l4	0.0001	-1.45169	0.836465	-1.22975	1.19401	0.242782
Anpep	0.0001	-1.45164	-0.64293	-1.53755	1.01227	0.418303
1300002K09Rik	0.0001	-1.45118	0.107616	-1.56343	0.88764	0.0189432
Spns3	0.0001	-1.44878	-0.848569	-2.31646	-2.19525	-2.42661
Cideb	0.0001	-1.44632	0.399225	-1.23653	0.781431	-0.0426422
Sh2d1b1	0.0001	-1.44541	-0.981795	-1.61788	-1.02781	-1.70751
Plxnd1	0.0001	-1.44499	-0.919735	-2.15444	-0.472355	-0.810992
Gpr97	0.0001	-1.44268	-0.54718	-3.69593	-2.26214	-3.28299
Cdca7l	0.0001	-1.44039	-0.377804	-2.18878	-1.11075	-1.39159
Espl1	0.0001	-1.43916	-0.663325	-2.26422	-1.14115	-1.36668
Proc	0.0001	-1.43877	-0.186443	-2.00423	-0.718982	-1.4272
Pola1	0.0001	-1.4387	-0.632601	-1.70714	-0.775762	-0.789699
Glt1d1	0.0001	-1.43824	1.16154	-1.34549	0.294239	0.254542
Cdsn	0.0001	-1.437	-0.475592	-1.39699	-0.841213	-0.904161
Cdh6	0.0001	-1.43616	-0.902972	-1.65808	-2.0225	-3.2914
Loxl1	0.0001	-1.43532	-0.971447	-2.06685	-0.378463	-0.509071
BC035044	0.0001	-1.43286	-0.256674	-2.75679	-1.9082	-2.86189
A230050P20Rik	0.0001	-1.43236	0.207324	-1.64001	0.631861	0.33873
Slc44a3	0.0001	-1.43224	-0.53198	-1.01969	-0.61847	-0.689288
Nfix	0.0001	-1.43161	-0.617664	-2.02526	-0.622912	-0.696113
Timp3	0.0001	-1.43104	-0.741661	-2.36593	-1.35594	-1.59375
Tcf19	0.0001	-1.43046	-0.223342	-1.52355	0.0642905	-0.640754
Timeless	0.0001	-1.43018	-0.258287	-1.84337	-0.291567	-0.726825
St8sia3	0.0001	-1.42646	-1.27589	-1.47677	-0.769347	-1.35144
Klrb1f	0.0001	-1.42621	-0.252175	-1.56473	-1.32957	-1.52707
Ncapd2	0.0001	-1.42368	-0.53603	-2.72181	-0.904717	-1.46965
Pecam1	0.0001	-1.42284	0.0482928	-1.95545	-1.66891	-1.82419
Isyna1	0.0001	-1.41974	1.03035	-0.621361	1.37655	0.850372
Sema5a	0.0001	-1.4191	-0.791678	-1.26083	0.291071	-0.839721
Hirip3	0.0001	-1.41753	-0.312189	-1.82903	-1.0467	-1.19415
Ndc80	0.0001	-1.41714	-0.736918	-2.00944	-0.992923	-1.32962
2810417H13Rik	0.0001	-1.41374	-0.712705	-3.0694	-0.465391	-1.47652
Gm10664	0.0001	-1.41157	0.480248	-0.944323	-1.36291	-1.44481
AI182371	0.0001	-1.41025	1.14873	-0.931057	2.62378	1.80016
1110001J03Rik	0.0001	-1.40893	-0.569545	-1.17281	-0.705927	-0.769568
Samd14	0.0001	-1.40809	-0.710527	-1.49775	-0.591867	-0.804359
Mir466f-2	0.0001	-1.40789	0.408398	-0.493487	0.530354	0.332391
Hand2	0.0001	-1.40739	0.173679	-0.488833	1.91678	1.80997
Rhag	0.0001	-1.40395	-0.36878	-1.75031	-1.77158	-1.89836
Ptma	0.0001	-1.40351	-0.530247	-1.66593	-0.762058	-1.24268
Aadat	0.0001	-1.39813	0.622913	-1.19336	-0.331454	-1.02356
Kit	0.0001	-1.39722	-0.0862987	-2.58949	-1.83766	-1.88637
Gckr	0.0001	-1.39406	1.76247	-0.944409	1.97999	1.84562
Creb3l3	0.0001	-1.39387	0.639824	-0.907601	1.08353	0.318991
Lox	0.0001	-1.39277	-0.03507	-1.70531	-0.752268	-1.11461
Aldh1b1	0.0001	-1.39022	-0.53476	-1.15886	0.391014	0.15581
Serpina11	0.0001	-1.38367	0.992924	-1.31593	2.69314	0.0427606
Ttpa	0.0001	-1.38364	1.61897	-0.659169	2.51753	1.08221
Bex6	0.0001	-1.38322	-0.396808	-1.38322	-1.06717	-1.32414
Kif23	0.0001	-1.38079	-0.773424	-2.56348	-1.31943	-1.73039
Ndrg2	0.0001	-1.38005	0.643698	-0.677272	0.941361	0.414854
Prim1	0.0001	-1.37828	-0.318681	-2.17257	-0.740085	-1.34456
S100a8	0.0001	-1.37784	-0.610236	-6.30655	-1.86329	-4.43136
Apoa4	0.0001	-1.37712	1.28645	-1.34382	4.69937	3.5372
Gm1604b	0.0001	-1.37642	-0.400108	-1.28261	-1.17042	-1.37642
Hrsp12	0.0001	-1.37382	-0.0375012	-0.524609	-0.259787	-0.465392
Nipsnap1	0.0001	-1.36984	-0.399812	-0.809591	-0.474787	-0.642573
2810459M11Rik	0.0001	-1.36919	0.413886	-1.07103	0.0171935	-0.225354
Slc25a45	0.0001	-1.36714	0.0987897	-1.83184	0.677046	0.0641256
Bmf	0.0001	-1.36658	-0.638939	-1.36913	-0.609604	-1.19116
Tshz2	0.0001	-1.36632	-0.319114	-0.91778	0.0891586	-0.0619525
Fcnb	0.0001	-1.36584	-0.573842	-5.86306	-1.63189	-3.94256
Zcchc24	0.0001	-1.36387	0.0384977	-0.642844	1.21684	0.987287
Clec12a	0.0001	-1.36047	-0.376611	-3.86494	-1.23279	-2.04447
Steap4	0.0001	-1.35993	2.25401	-1.08556	3.76015	0.450476
Dusp16	0.0001	-1.35732	-0.0652092	-1.01647	-0.0621139	-0.877168
Fn1	0.0001	-1.35418	0.414105	-1.68821	0.536814	-0.585244
Gzmb	0.0001	-1.35403	-0.212841	-1.56008	-1.52415	-1.61333
Dnmt1	0.0001	-1.35362	-0.502912	-1.97006	-0.783084	-0.919539
Maob	0.0001	-1.35126	0.44553	-0.568409	0.892126	0.340199
Cdkn3	0.0001	-1.34926	-0.14542	-1.44029	-0.57384	-0.852273
F5	0.0001	-1.34911	-0.0155248	-1.21746	1.37555	-0.101291
Gm11747	0.0001	-1.34692	-0.286246	-0.691282	1.60071	1.45086
Pck1	0.0001	-1.34556	0.617856	-0.575834	0.733207	0.614479
Cyp2j5	0.0001	-1.34472	0.946405	-1.16832	1.88149	-0.411248
Sephs2	0.0001	-1.34349	0.0782142	-1.42127	0.146337	-0.598033
Tbc1d10c	0.0001	-1.34199	-0.260142	-3.38739	-2.46213	-2.84101
Nfe2l3	0.0001	-1.33972	-0.0281323	-0.0993167	-0.833376	-1.1822
Ssbp3	0.0001	-1.33938	-0.591342	-1.39559	-0.643884	-0.679529
Fbln5	0.0001	-1.33782	-1.05671	-2.44992	-2.07781	-2.48359
Ncaph	0.0001	-1.33565	-0.593146	-1.97058	-0.387816	-0.82689
Enpp3	0.0001	-1.33502	0.583091	-0.951768	0.986413	0.232384
Bub1b	0.0001	-1.33279	-0.475867	-2.02088	-0.30568	-0.752195
Mir669c	0.0001	-1.33162	-1.30476	-3.32699	-0.199604	-0.501459
Kif11	0.0001	-1.33008	-0.529006	-2.44385	-0.857573	-1.488
Sh2d3c	0.0001	-1.32907	-0.626695	-2.51362	-1.713	-1.94819
Cbr2	0.0001	-1.32825	-0.00693487	-2.03912	1.13222	0.952148
Hhex	0.0001	-1.32725	0.104074	-1.05396	-0.208837	-0.88931
Thnsl2	0.0001	-1.3265	-0.062092	-0.7776	0.611062	0.290487
Icam2	0.0001	-1.32018	-0.495904	-2.00052	-1.87374	-1.95459
Rnf125	0.0001	-1.32013	0.86077	0.0992354	1.45745	0.290788
Deptor	0.0001	-1.31943	-0.322677	-1.17683	-0.32879	-0.403972
Armcx2	0.0001	-1.3179	-0.714986	-0.812389	-0.323039	-0.32809
Itih2	0.0001	-1.3169	1.02516	-0.276222	0.106479	-0.506434
Gdf2	0.0001	-1.3169	0.260546	-1.06531	1.28116	1.03902
Rbl1	0.0001	-1.31537	-0.344899	-1.71419	-0.734576	-0.935356
Gm14085	0.0001	-1.31332	0.047755	-1.60764	-0.791368	-1.08877
Mir134	0.0001	-1.31304	0.69379	-0.947024	-0.803232	-0.999611
Aqp1	0.0001	-1.31254	0.0500327	-1.63838	3.06677	2.81366
Pts	0.0001	-1.30783	-0.500017	-1.55283	-0.870543	-0.900244
Ctsc	0.0001	-1.30634	-0.402107	-1.92049	1.56664	0.529432
A730008H23Rik	0.0001	-1.30521	-0.432894	-2.02852	-0.762009	-0.97354
Cdca8	0.0001	-1.30473	-0.707838	-1.7797	-1.0666	-1.61498
Parp1	0.0001	-1.3038	-0.412305	-1.3037	-0.768242	-0.83643
9030619P08Rik	0.0001	-1.30341	-0.530648	-2.8187	-0.530827	-1.8193
Agmat	0.0001	-1.30331	1.09943	-0.973822	2.04818	1.40426
Gbp9	0.0001	-1.30168	-0.732134	-1.63224	-0.889604	-0.948963
Bora	0.0001	-1.30048	-0.54569	-1.77834	-0.976153	-1.07731
Cyp2c67	0.0001	-1.30001	-0.795329	-1.30001	-0.92163	-1.20039
Wdhd1	0.0001	-1.2974	-0.508767	-1.84295	-1.21027	-1.444
Cthrc1	0.0001	-1.29709	-0.798648	-2.35932	0.514529	0.17605
Bmx	0.0001	-1.29657	-0.356956	-1.82354	-1.18576	-1.48724
Krt79	0.0001	-1.29562	-0.864838	-1.12601	-1.29162	-1.41078
Mir1892	0.0001	-1.29465	-0.458903	-1.03733	0.17107	-0.516801
Tmem178	0.0001	-1.29454	-0.70305	-1.35265	-0.753727	-1.2254
Slamf9	0.0001	-1.29314	-0.648175	-1.21633	-0.444243	-0.91909
Camkk2	0.0001	-1.29085	-0.64294	-2.32514	-1.69858	-1.75418
Ccna2	0.0001	-1.29039	-0.510504	-2.29212	-0.912977	-1.24609
Msrb2	0.0001	-1.28795	-0.441258	-1.69688	-0.602238	-1.01192
F13a1	0.0001	-1.28762	-0.567701	-2.42464	-0.165766	-0.348413
Tenm3	0.0001	-1.28738	0.130736	-1.16901	-0.230308	-0.405234
Acaa2	0.0001	-1.28682	0.352054	-0.812612	0.49839	0.0105226
Agmo	0.0001	-1.28398	-0.462134	-0.754161	0.147387	-0.34069
Dna2	0.0001	-1.28297	-0.405335	-2.18735	-0.81829	-1.44871
Igdcc4	0.0001	-1.28271	0.268189	-0.717644	0.0103389	-0.212094
AF529169	0.0001	-1.2803	-0.051078	-1.21645	-0.988758	-1.03272
Parp8	0.0001	-1.27947	-0.678035	-2.51519	-0.769418	-1.32776
F9	0.0001	-1.27921	0.844916	-1.00999	3.554	1.4884
Smc1a	0.0001	-1.27893	-0.405752	-1.31877	-0.654755	-0.89157
Cfb	0.0001	-1.27863	0.43683	-1.04876	0.500534	-0.90404
BC100530	0.0001	-1.27771	-0.358007	-6.19695	-2.65823	-4.78538
1190003J15Rik	0.0001	-1.27711	1.63424	-1.10654	3.5161	1.77048
Tk1	0.0001	-1.27597	-0.460622	-1.60923	-0.759647	-0.88634
Col1a1	0.0001	-1.27385	-0.528011	-1.97287	-0.415468	-0.825421
Itgb2l	0.0001	-1.27381	-0.364807	-3.31559	-3.11146	-3.1712
Kif2c	0.0001	-1.27083	-0.52295	-2.22758	-0.627312	-1.10185
Sult2a1	0.0001	-1.26961	0.965783	-0.359828	-0.0333624	-0.784378
Btc	0.0001	-1.26865	0.789649	-0.89888	1.64786	1.35887
Lat	0.0001	-1.26735	-0.299132	-2.08599	-1.95316	-2.25918
Ncapg	0.0001	-1.26444	-0.486489	-2.0545	-0.73985	-1.16728
Gm1966	0.0001	-1.26357	-0.723386	-1.6817	-1.31454	-1.39912
Hrg	0.0001	-1.26338	2.53499	-0.842674	4.20866	2.16411
Mki67	0.0001	-1.26051	-0.556229	-2.93338	-1.44371	-1.88215
Gpr153	0.0001	-1.26027	-0.870545	-1.56918	-0.216179	-0.709804
Igf2as	0.0001	-1.26019	0.195611	-1.17372	0.848718	0.613196
Gem	0.0001	-1.25999	-0.324998	-1.39114	-0.952853	-1.40173
Rbp4	0.0001	-1.25903	0.59998	-0.660468	-0.701407	-0.780587
Clec2i	0.0001	-1.25751	-0.456942	-1.33913	-1.06189	-1.22123
Slc16a7	0.0001	-1.25558	0.173278	-0.96159	0.883488	0.314077
Lcat	0.0001	-1.2542	2.09019	-0.264333	3.6301	1.98671
Car1	0.0001	-1.25339	0.155432	-2.39512	-2.11933	-2.50169
Arhgap15	0.0001	-1.25258	-0.562905	-2.63519	-1.39062	-1.52995
Ncald	0.0001	-1.25213	-0.9221	-1.23336	0.217644	-0.921671
Rdh19	0.0001	-1.25192	-0.881511	-1.26391	-0.635657	-1.16353
6430706D22Rik	0.0001	-1.25171	-0.46115	-1.96084	-0.809947	-1.00657
Add3	0.0001	-1.24947	-0.606815	-2.18537	-1.14065	-1.29328
Gm13710	0.0001	-1.24933	-0.137111	-0.605152	-0.32366	-0.499418
Pdzk1	0.0001	-1.2487	0.638761	-1.11814	1.49415	0.761913
Stfa2l1	0.0001	-1.24781	-0.506147	-5.6377	-2.82848	-4.82654
Pcsk9	0.0001	-1.24495	0.572094	-1.84876	0.830697	-0.410297
Racgap1	0.0001	-1.24306	-0.550054	-2.3341	-0.726876	-1.31125
Spag5	0.0001	-1.24225	-0.489059	-1.9438	-0.698652	-1.06777
Sorcs2	0.0001	-1.24215	-0.775721	-1.74721	0.13542	-1.32367
Lin9	0.0001	-1.24102	-0.681259	-0.997179	-0.822222	-0.845411
Uhrf1	0.0001	-1.23837	-0.555551	-2.48854	-0.920417	-1.4437
Il12a	0.0001	-1.23724	-0.584402	-1.5856	-1.51996	-1.82304
Rgs2	0.0001	-1.23674	0.0011233	-1.68106	1.458	1.0931
Grem2	0.0001	-1.23584	-0.204181	-1.59005	-0.612014	-1.15506
Ceacam1	0.0001	-1.23497	-0.330135	-2.69579	-0.760964	-1.16553
Lepr	0.0001	-1.23378	0.762071	-0.687649	1.86631	0.899486
Birc5	0.0001	-1.23358	-0.67033	-2.20465	-0.32781	-1.06867
Cdca3	0.0001	-1.23315	-0.559943	-2.5658	-0.306049	-0.787067
Phyh	0.0001	-1.23252	0.899673	-0.358691	1.3704	0.662767
Ect2	0.0001	-1.22947	-0.266799	-0.676411	-0.566683	-0.698493
Kntc1	0.0001	-1.22939	-0.439811	-1.67557	-0.556807	-0.663067
Mcm2	0.0001	-1.22878	-0.43977	-1.72809	-0.725532	-1.22036
Tln2	0.0001	-1.22844	-0.33751	-1.18305	-0.375973	-0.62747
Tnik	0.0001	-1.22449	-0.622502	-1.27528	-1.10378	-1.12739
Kif21b	0.0001	-1.22395	-0.193499	-1.39241	-0.496951	-0.662622
Dpf1	0.0001	-1.22356	0.0548465	-1.32645	0.103012	-0.589231
Ngp	0.0001	-1.22352	-0.457951	-7.47507	-3.20194	-5.37264
Hnf4a	0.0001	-1.22299	0.404402	-1.03811	1.02595	-0.26238
Klb	0.0001	-1.22263	0.207216	-0.972272	-0.339411	-0.369974
Spry1	0.0001	-1.22168	-1.23365	-1.64758	-1.43134	-1.53198
Cep110	0.0001	-1.21764	-0.383159	-1.95837	-1.36404	-1.5867
Pld4	0.0001	-1.21745	-0.895908	-2.58431	-0.806478	-0.846796
Clspn	0.0001	-1.2174	-0.550616	-1.95991	-0.590909	-1.18116
Itpr1	0.0001	-1.21645	-0.310823	-1.28672	0.414597	-0.443158
Cdc25b	0.0001	-1.21606	-0.690181	-2.0221	-0.314015	-0.453008
Cdc6	0.0001	-1.21517	-0.196146	-1.66576	-0.677976	-1.04265
Nfe2	0.0001	-1.21462	-0.70288	-3.56485	-2.0569	-3.00904
Gypa	0.0001	-1.21366	-0.633222	-1.41855	-1.30437	-1.41855
Casc5	0.0001	-1.21226	-0.492383	-1.43249	-0.866895	-1.05708
BC055324	0.0001	-1.21189	-0.561414	-1.13995	-0.689856	-0.979687
Fry	0.0001	-1.2113	0.245029	-1.33884	-0.352623	-0.962108
Limd2	0.0001	-1.21088	-0.508551	-2.21214	-1.32542	-1.80118
I830077J02Rik	0.0001	-1.2095	-0.543697	-2.88527	-1.77026	-2.2817
Knstrn	0.0001	-1.20838	-0.27337	-1.61587	-0.121366	-0.419949
Egfl7	0.0001	-1.20658	0.19573	-1.71239	-0.589495	-1.08702
Cyp4f18	0.0001	-1.20625	-1.05259	-3.6784	-2.33112	-2.69253
Mcm3	0.0001	-1.20557	-0.369735	-2.16182	-1.06614	-1.31254
Tpx2	0.0001	-1.20541	-0.503489	-1.88675	-0.565833	-1.16698
Brca1	0.0001	-1.20481	-0.54468	-1.06151	-0.251632	-0.447978
Dek	0.0001	-1.2038	-0.311739	-1.53071	-0.764576	-1.01691
C1rl	0.0001	-1.20319	0.321578	-1.20981	1.35149	0.717839
Slc35g1	0.0001	-1.20208	0.208801	-0.851788	-0.61895	-0.709293
Slc7a7	0.0001	-1.20053	0.244842	-1.61501	1.06844	0.522133
Glod5	0.0001	-1.20012	2.12343	1.67378	5.96764	3.5545
Kif4	0.0001	-1.1978	-0.517168	-1.85246	-0.680663	-1.08772
Krt1	0.0001	-1.19681	-0.860193	-1.19681	-1.12752	-1.19681
Cdca2	0.0001	-1.1966	-0.755174	-1.93019	-0.730191	-1.23296
Inhbe	0.0001	-1.19523	0.344429	-1.19666	0.00472191	-0.960022
Angpt1	0.0001	-1.19501	-0.337418	-1.34025	-1.22405	-1.29337
Serpina3h	0.0001	-1.19471	0.841053	-0.0406768	4.1442	3.47795
Nasp	0.0001	-1.19376	-0.268122	-1.24953	-0.567829	-0.709148
Rab27a	0.0001	-1.19334	-0.593789	-3.09311	-1.36577	-2.28869
Ehd3	0.0001	-1.19078	-0.0829412	-1.0478	0.444859	0.325241
Ppip5k2	0.0001	-1.18963	0.0176534	-1.45373	-0.805845	-1.23595
H2-DMb2	0.0001	-1.18855	-0.854529	-2.27474	-1.62467	-1.87406
Mcm7	0.0001	-1.18666	-0.663916	-1.96736	-0.807256	-1.00893
Retnlg	0.0001	-1.18659	-0.388803	-5.44433	-3.46712	-4.23331
Mir130b	0.0001	-1.18573	-0.600893	-1.30831	-0.783171	-1.18361
Clcf1	0.0001	-1.18235	0.391504	-1.13664	0.0224147	-0.314767
1190002F15Rik	0.0001	-1.18213	-0.560596	-2.00703	-0.0437075	-1.08203
2010005H15Rik	0.0001	-1.18206	-0.684947	-4.05203	-3.15647	-3.88267
Klrd1	0.0001	-1.18141	-0.47791	-1.34585	-1.20278	-1.34585
Plcg2	0.0001	-1.179	-0.744532	-2.95574	-1.9965	-2.5475
Tspan7	0.0001	-1.17884	0.218377	-0.981925	1.42469	0.63146
Dmgdh	0.0001	-1.17762	1.50774	-0.910181	1.04801	0.458128
Traf3ip3	0.0001	-1.17684	-0.596095	-3.60592	-2.43207	-2.61787
Siglech	0.0001	-1.17673	-0.599648	-1.17673	-1.14095	-1.17673
Sfxn2	0.0001	-1.17564	0.105145	-1.52336	-0.11559	-0.478185
Cdc45	0.0001	-1.17523	-0.650982	-2.33808	-1.03591	-1.34357
Fam64a	0.0001	-1.17465	-0.735635	-1.88945	-0.304826	-1.10856
Cd59a	0.0001	-1.17342	-0.547811	-1.19521	-0.36568	-0.498791
Ppp4r4	0.0001	-1.17195	0.621701	-0.858997	0.488101	-0.467614
2510049J12Rik	0.0001	-1.17191	0.297606	-1.2273	0.371231	0.179306
H1f0	0.0001	-1.1719	-0.257166	-0.823737	0.598254	0.268065
Rpa2	0.0001	-1.17123	-0.47566	-1.56203	-0.863645	-1.17534
Hmgb2	0.0001	-1.17119	-0.657036	-3.55859	-1.64429	-2.36958
Msra	0.0001	-1.1708	0.0605117	-1.70772	0.611013	-0.751797
Nnmt	0.0001	-1.17018	-0.320269	-0.585601	3.40534	2.20005
Ypel2	0.0001	-1.16956	0.484877	0.3257	0.999958	-0.0714391
Cnp	0.0001	-1.16903	-0.266077	-0.938158	0.260486	0.184139
Casp12	0.0001	-1.16785	0.248856	-0.669505	1.81831	1.36993
BC048546	0.0001	-1.16618	1.93149	0.652756	3.29494	2.73366
Ccnb2	0.0001	-1.16568	-0.608185	-2.38773	-0.403645	-1.00725
Atp8b1	0.0001	-1.16453	0.898015	-0.0038289	1.01415	0.484432
Smc2	0.0001	-1.16438	-0.496122	-1.60293	-0.86339	-1.06817
Gm8883	0.0001	-1.16263	1.86466	0.177171	1.93404	1.37702
Padi2	0.0001	-1.16239	-0.303386	-1.16436	-0.943421	-1.05237
Parp9	0.0001	-1.16228	-0.687216	-1.39912	-0.180363	-0.748229
Lmo2	0.0001	-1.16188	-0.354143	-2.53106	-0.273952	-0.716728
Cd1d2	0.0001	-1.16058	-0.132949	-0.746221	0.896677	0.166778
Chi3l4	0.0001	-1.15932	1.55785	-4.66526	1.11706	-1.56974
Rad51	0.0001	-1.15897	-0.541987	-1.70753	-0.587458	-1.01755
Iyd	0.0001	-1.15844	0.562355	-0.590688	1.46128	-0.49241
Ccdc114	0.0001	-1.15791	-0.710538	-1.25284	-0.857036	-0.887525
AF357425	0.0001	-1.15648	0.0228319	-2.04161	-0.113356	-0.362109
4933402N22Rik	0.0001	-1.15604	0.340299	-0.979769	-1.08995	-1.30375
Hc	0.0001	-1.15567	1.91592	0.0538589	3.56499	1.6688
Kif20a	0.0001	-1.15412	-0.547617	-1.84888	-0.506603	-0.995595
Stfa1	0.0001	-1.15386	-0.506479	-6.23964	-2.34506	-4.72263
Mir301b	0.0001	-1.15353	-0.369441	-0.998276	-0.543346	-0.921277
Mir1188	0.0001	-1.15141	0.0727735	-0.81139	-0.608942	-0.860118
Ltb4r1	0.0001	-1.15007	-0.592546	-4.08498	-1.88034	-2.86889
Clec1b	0.0001	-1.14966	0.109427	-1.13356	-1.57239	-1.74232
Prc1	0.0001	-1.14881	-0.365288	-1.6584	-0.352665	-0.991651
C9	0.0001	-1.14869	1.71001	-0.56014	4.18942	1.1533
Mcm10	0.0001	-1.14822	-0.186438	-2.02469	-1.01442	-1.17878
Stfa2	0.0001	-1.14819	-0.556014	-5.5982	-3.65008	-4.89091
Plcb2	0.0001	-1.14733	-0.431251	-3.29664	-1.71878	-1.9872
Ankle1	0.0001	-1.1464	-0.126167	-2.54691	-1.08191	-1.45194
Incenp	0.0001	-1.14351	-0.754223	-1.83686	-1.12409	-1.19214
Slc39a14	0.0001	-1.14325	0.987937	-0.196793	2.23273	1.00162
Tmem150c	0.0001	-1.14253	-0.343601	-0.771741	1.477	0.442386
Lcn2	0.0001	-1.14079	0.878793	-1.9879	1.33708	-0.0947336
Cst7	0.0001	-1.14075	-0.462974	-3.63489	-1.56388	-3.54293
Mdk	0.0001	-1.14068	0.109932	-1.36343	-0.301067	-0.333591
Col11a1	0.0001	-1.14064	-0.855056	-2.6059	-1.77965	-1.93755
Sorl1	0.0001	-1.14005	-0.655861	-3.12587	-1.79086	-1.90813
2610507I01Rik	0.0001	-1.13973	-0.51946	-1.81031	-1.26245	-1.54435
Napsa	0.0001	-1.13725	-0.655796	-3.70614	-1.74074	-2.49801
C1qtnf6	0.0001	-1.13477	-0.141855	-0.3644	0.692826	0.516574
Smc4	0.0001	-1.13463	-0.413796	-0.915444	-0.649804	-0.83926
Depdc1a	0.0001	-1.13234	-0.51408	-1.28987	-0.566669	-0.796437
Msh2	0.0001	-1.13011	-0.204744	-0.757352	-0.413931	-0.639487
Wdr90	0.0001	-1.12961	-0.4735	-1.39311	-0.468101	-0.516328
Cenpn	0.0001	-1.12833	-0.102251	-1.15564	-0.678038	-0.929421
Hnrnpd	0.0001	-1.12794	-0.508303	-1.23025	-0.732012	-0.924094
Hjurp	0.0001	-1.12659	-0.421385	-1.84279	-0.722259	-0.870705
Pald1	0.0001	-1.12418	-0.59761	-1.09529	-0.215475	-0.433612
Rfc5	0.0001	-1.12278	-0.463506	-1.77815	-0.699921	-0.878287
Mir412	0.0001	-1.1226	0.423767	-0.893027	-0.323037	-0.83662
Tnfrsf14	0.0001	-1.12235	-0.493601	-1.72537	-1.04536	-1.14272
Rtn4rl1	0.0001	-1.12209	-0.508316	-1.10099	-0.479432	-0.853728
Akna	0.0001	-1.12096	-0.63466	-2.9269	-2.07649	-2.10145
Eif4e3	0.0001	-1.12082	-0.309704	-1.78645	-0.326251	-0.71533
F13b	0.0001	-1.11961	0.651797	-0.948045	0.864848	-0.0580871
3010026O09Rik	0.0001	-1.11865	-0.660915	-0.778371	-0.0897848	-0.203516
Slfn4	0.0001	-1.11791	-0.888056	-2.86047	-2.63693	-2.99068
Abcc2	0.0001	-1.1175	0.874599	0.0877691	1.68551	1.19052
Iigp1	0.0001	-1.11699	0.402512	-0.776087	3.67765	1.58461
Mir3963	0.0001	-1.11669	-0.26307	-1.08117	-0.197911	-1.68266
Vsig10	0.0001	-1.11545	-0.536002	-0.853241	-0.630449	-0.746502
Svip	0.0001	-1.11323	-0.516116	-1.70256	-1.11575	-1.30611
Stil	0.0001	-1.113	-0.576529	-1.51441	-0.608209	-0.921374
Bub1	0.0001	-1.11138	-0.289273	-1.7857	-0.321704	-1.02828
Gm5483	0.0001	-1.11087	-0.355631	-5.61517	-2.42469	-4.34401
0610040J01Rik	0.0001	-1.11071	0.522623	0.507617	0.644467	0.0760177
Crot	0.0001	-1.11048	-0.108833	-0.445234	-0.136576	-0.44205
E2f8	0.0001	-1.10769	-0.398353	-2.277	-0.862028	-1.25869
Atad2	0.0001	-1.10704	-0.347358	-1.29433	-0.802829	-0.951633
Gm2382	0.0001	-1.1056	0.0289879	-0.718478	0.78645	0.445304
Slc29a1	0.0001	-1.10553	-0.358923	-1.5759	0.823068	0.644913
Cxcl1	0.0001	-1.10552	1.59072	-1.54122	2.23023	0.524623
Kif22	0.0001	-1.1055	-0.429838	-2.26874	-0.714688	-1.01766
Slfn1	0.0001	-1.10375	-0.66554	-2.55196	-2.19448	-2.51849
Rnase6	0.0001	-1.10374	-0.454249	-1.57518	-1.16981	-1.4994
Tacc3	0.0001	-1.10267	-0.552031	-1.70688	-0.691281	-1.07576
Cyp2j6	0.0001	-1.1023	-0.0636868	-0.780424	1.01287	-0.272164
Gstz1	0.0001	-1.1022	0.14797	-0.618262	0.709943	0.137001
Cdkn1b	0.0001	-1.1021	-0.211241	-0.497127	-0.283617	-0.353013
Lin28a	0.0001	-1.10087	-0.458989	-1.63368	-1.99083	-2.06678
Fancl	0.0001	-1.10041	-0.273916	-0.792301	-0.357381	-0.704487
Ifitm3	0.0001	-1.10027	-0.293552	-1.99653	0.431809	0.234094
Chaf1b	0.0001	-1.09416	-0.497895	-1.33804	-0.239413	-0.375341
Ezh2	0.0001	-1.0939	-0.6259	-1.12193	-0.81132	-0.834968
Cytip	0.0001	-1.09294	-0.54132	-1.51734	-0.869479	-1.17354
Ccl7	0.0001	-1.09131	-0.00684188	-2.44497	-1.2441	-1.26653
2610035D17Rik	0.0001	-1.09034	-0.737957	-1.17859	-1.03725	-1.17751
Shcbp1	0.0001	-1.08924	-0.632106	-1.95704	-0.52659	-1.42853
Il17rb	0.0001	-1.08908	0.0332039	-1.13711	0.376359	0.0320317
Orm3	0.0001	-1.08845	2.05638	-0.482189	9.23533	4.74038
Rbmx	0.0001	-1.08769	-0.511698	-1.71238	-1.89935	-1.91452
Adarb1	0.0001	-1.08571	-0.574549	-1.34925	-0.362298	-0.979523
Mir1905	0.0001	-1.0847	-0.613093	-2.21302	-1.16737	-1.94806
Mir5134	0.0001	-1.08298	-1.13833	-1.95864	-1.11002	-1.53106
Igfbp4	0.0001	-1.08267	0.090463	-0.41078	0.437969	-0.0666346
Mad2l1	0.0001	-1.08225	-0.40346	-1.31802	-0.403083	-0.861794
Cdca7	0.0001	-1.08144	-0.360757	-1.91477	-1.61065	-2.09853
Dhrs4	0.0001	-1.08098	0.0180054	-0.878594	0.215719	-0.402674
Dgkg	0.0001	-1.08071	-0.442418	-1.62553	-1.17753	-1.59159
Gm9733	0.0001	-1.08054	-0.568053	-2.90333	-1.7865	-2.55943
Spc25	0.0001	-1.07898	-0.667617	-0.861394	-0.284972	-0.412011
F2	0.0001	-1.07887	0.490223	-0.768467	0.870823	-0.337519
Tspan32	0.0001	-1.07843	-0.52661	-2.30528	-1.82268	-1.98358
Parvg	0.0001	-1.07829	-0.619624	-3.63483	-1.90982	-2.44517
Aaed1	0.0001	-1.07793	-0.106785	-0.415435	-0.110161	-0.666194
Gys2	0.0001	-1.07459	1.12022	-0.805516	1.97109	1.52001
Mir341	0.0001	-1.07455	-0.0825754	-0.943942	-0.805807	-0.910142
Amdhd1	0.0001	-1.07396	0.397719	-0.182675	0.991269	0.525688
Cyp3a11	0.0001	-1.07348	1.04616	-1.32375	1.21554	-0.509838
Cdk1	0.0001	-1.0727	-0.502295	-1.19242	-0.328217	-0.903047
Phf6	0.0001	-1.07242	-0.263486	-0.752299	-0.441141	-0.727456
Arhgap11a	0.0001	-1.07148	-0.537421	-1.41311	-1.07531	-1.19898
Prhoxnb	0.0001	-1.071	1.39468	-0.589132	2.85709	1.26313
Greb1	0.0001	-1.07031	0.365007	-0.81837	-0.282058	-0.601609
Samd9l	0.0001	-1.06788	-0.477757	-2.27066	-1.52153	-1.61164
1700023L04Rik	0.0001	-1.06781	-0.460351	-1.76272	-1.00196	-1.45309
Rad54l	0.0001	-1.06766	-0.398959	-1.49313	-0.461597	-0.831109
Myo1g	0.0001	-1.06634	-0.679002	-3.48318	-1.60957	-1.71604
Cep57l1	0.0001	-1.06493	-0.536255	-0.657647	-0.0558765	-0.240669
Chaf1a	0.0001	-1.06356	-0.545891	-1.72949	-0.453541	-0.975063
Aldh1a3	0.0001	-1.06141	-0.513888	-1.16357	-0.205479	-0.210311
Narf	0.0001	-1.05842	-0.333117	-1.11411	-0.419306	-0.631898
Sema4a	0.0001	-1.05773	-0.207917	-2.0024	-0.367907	-1.11272
Glyctk	0.0001	-1.05614	0.64941	-1.12788	1.77033	0.453454
Hmmr	0.0001	-1.05553	-0.234943	-1.46296	-0.0641297	-0.474536
Speer1-ps1	0.0001	-1.05468	-0.298451	-0.877442	-0.752467	-1.0994
Unc13b	0.0001	-1.05397	-0.228675	-0.754386	-0.118731	-0.496247
Haus5	0.0001	-1.05097	-0.372927	-1.676	-0.495012	-0.653063
Coro1a	0.0001	-1.04956	-0.776648	-4.18337	-2.32242	-2.72218
Fbxo5	0.0001	-1.04809	-0.630387	-2.01311	-0.925285	-1.38773
Pbk	0.0001	-1.04764	-0.576053	-2.05314	-0.355524	-0.653574
Mir302d	0.0001	-1.0473	-0.516925	-1.28735	-1.00033	-1.04486
1810011O10Rik	0.0001	-1.04716	-0.727729	-1.36441	-0.459056	-1.04329
Klhdc7a	0.0001	-1.04694	0.277919	-0.885836	-0.0513891	-0.357809
Mir93	0.0001	-1.04577	-0.343124	-2.1693	-0.637123	-0.722619
Haus8	0.0001	-1.04563	-0.443086	-1.31835	-0.824139	-0.826721
Mir302c	0.0001	-1.04535	-0.516138	-1.2847	-0.998499	-1.04286
Hmgn2	0.0001	-1.04463	-0.468353	-3.60703	-1.63046	-2.17377
Mir302a	0.0001	-1.04438	-0.515745	-1.28338	-0.997588	-1.04187
Tubb2b	0.0001	-1.0441	-0.72313	-1.30716	-0.723356	-0.982781
Upb1	0.0001	-1.04397	0.520211	-0.392005	1.60468	0.420659
Cd180	0.0001	-1.04299	-0.275549	-1.48505	-0.25575	-0.465
Hap1	0.0001	-1.04095	-0.563907	-1.00253	-0.541971	-0.703611
Fmo1	0.0001	-1.04084	0.663037	-0.934118	0.0987939	-0.00093845
Atp8a1	0.0001	-1.04081	-0.07878	-0.985758	0.425558	-0.18849
Mir302b	0.0001	-1.03955	-0.513791	-1.27681	-0.993059	-1.03692
Chi3l3	0.0001	-1.03898	-0.582417	-4.7533	-1.11498	-2.82037
Mcm5	0.0001	-1.03865	-0.464938	-2.54229	-0.948739	-1.60555
Megf9	0.0001	-1.03861	-0.109536	-1.67924	-0.262395	-0.731616
Mir367	0.0001	-1.0386	-0.513402	-1.2755	-0.992158	-1.03594
Mt3	0.0001	-1.03842	2.61465	0.788444	5.80844	4.46097
Arap3	0.0001	-1.0376	-0.672052	-2.37413	-1.28868	-1.48422
Hmgn5	0.0001	-1.03737	-0.323827	-0.727982	0.389687	-0.269405
Rbm43	0.0001	-1.03712	-0.304019	-1.18531	-0.405963	-0.751784
Card11	0.0001	-1.03634	-0.624765	-1.03634	-0.974344	-1.00046
Cmpk2	0.0001	-1.03512	-0.727145	-2.12859	-1.89804	-2.11047
Plxna3	0.0001	-1.03328	-0.0895884	-1.0894	-0.625125	-0.828439
Snai2	0.0001	-1.03293	-0.259423	-0.7836	0.294052	-0.301368
Zwilch	0.0001	-1.03286	-0.356256	-1.42901	-0.937039	-0.950191
9430069I07Rik	0.0001	-1.03159	0.611574	0.202049	1.5274	1.5248
Slpi	0.0001	-1.02904	0.171293	-2.34379	0.701299	0.0125995
Fam83d	0.0001	-1.02903	-0.189883	-1.48396	0.810264	-0.363137
Tmem40	0.0001	-1.02839	0.0239431	-2.87802	-1.53627	-1.622
Sla	0.0001	-1.02635	-0.544696	-2.91114	-1.18975	-1.29154
Mchr1	0.0001	-1.02387	0.964224	-0.0711378	0.637974	0.230613
Mir25	0.0001	-1.02371	-0.382572	-2.04728	-0.731613	-0.73341
Gm4952	0.0001	-1.0237	1.22653	0.213361	0.488042	-0.0572209
Ska3	0.0001	-1.02338	-0.444682	-1.17329	-0.730095	-1.01283
Ube2c	0.0001	-1.02326	-0.331995	-2.09322	-0.524141	-0.923688
D630003M21Rik	0.0001	-1.02303	-0.958283	-1.24855	-0.503612	-1.11425
Cenpe	0.0001	-1.02302	-0.43809	-1.92999	-0.845863	-1.2148
Lrg1	0.0001	-1.02273	1.97053	-0.539928	3.36336	1.74764
Psg23	0.0001	-1.02179	-0.520617	-0.731926	0.158079	-0.557521
Grip1	0.0001	-1.01987	0.116291	-0.420077	1.11951	-0.0486667
Fam211b	0.0001	-1.01932	-0.724745	-1.16902	-1.33055	-1.35528
Rcc2	0.0001	-1.01844	-0.372757	-1.56276	-0.601071	-0.930904
Cep78	0.0001	-1.01626	-0.362299	-1.42116	-0.603535	-0.79577
Nmi	0.0001	-1.01595	-0.648856	-1.3232	-0.220708	-1.06143
Gm4788	0.0001	-1.01508	1.78936	-0.0885004	4.21493	1.84695
Nfic	0.0001	-1.01404	-0.346799	-1.30653	-0.291226	-0.304346
D630010B17Rik	0.0001	-1.01214	0.362578	-0.356871	0.153055	-0.120622
Cela1	0.0001	-1.01183	0.271679	-1.9674	1.44384	0.564251
P2ry13	0.0001	-1.01157	-0.747076	-1.87068	-0.871376	-1.13599
Sgol2	0.0001	-1.0115	-0.510056	-1.28985	-0.620136	-1.04651
Fam171b	0.0001	-1.01088	-0.211728	-1.16225	-1.20844	-1.27732
C8a	0.0001	-1.01077	1.75465	-0.711158	3.77463	1.48878
Aurkb	0.0001	-1.00957	-0.611847	-2.27736	-0.658058	-1.09305
Rasgrp2	0.0001	-1.0095	-0.396293	-3.20307	-0.553189	-1.21709
AI662270	0.0001	-1.00929	-0.43872	-3.08984	-1.32906	-1.5865
Mirg	0.0001	-1.00834	0.347789	-0.909238	-0.222324	-0.406648
Ccnb1	0.0001	-1.00773	-0.464389	-2.02092	-0.208827	-0.92876
Arhgap9	0.0001	-1.0072	-0.541479	-2.66997	-1.41162	-1.53766
1700024P03Rik	0.0001	-1.00677	-0.400489	-0.482516	-0.272357	-0.500718
Mir106b	0.0001	-1.00348	-0.651019	-2.17883	-0.595104	-0.791155
Treml2	0.0001	-1.00344	-0.55969	-2.82471	-1.98788	-2.39509
Zfp101	0.0001	-1.00242	-0.505908	-1.26075	-0.871438	-1.24317
Arhgef6	0.0001	-1.00182	-0.464087	-2.33876	-0.758336	-0.942972
Cdc7	0.0001	-1.00166	-0.0642417	-1.12446	-0.787401	-1.00413
Cyp3a13	0.0001	-1.00164	0.952381	-0.759461	0.593138	-0.467632
Kifc1	0.0001	-1.00154	-0.403229	-1.35539	-0.472992	-0.681984
Msh3	0.0001	-1.00125	-0.312	-1.38471	-0.61627	-1.03264
Tle6	0.0001	-0.999681	0.101851	-0.263827	0.470443	0.217812
Ptpn7	0.0001	-0.998197	-0.491644	-2.88398	-2.33267	-2.51016
Dak	0.0001	-0.997257	0.531499	-0.792709	1.88593	0.92862
AI506816	0.0001	-0.996435	0.0423967	-1.12637	0.203654	0.00313075
Gm10560	0.0001	-0.996382	-0.134233	-1.01989	-0.894566	-1.04892
Tspan12	0.0001	-0.995767	0.302167	-0.213981	0.586894	0.0879531
Kcns3	0.0001	-0.995413	-0.273077	-0.859005	-0.487358	-0.800321
Blmh	0.0001	-0.995242	-0.553706	-0.843608	-0.146749	-0.394492
Pglyrp1	0.0001	-0.994491	-0.309037	-4.43144	-2.31352	-2.34398
Prelid2	0.0001	-0.99426	0.0979294	-0.115646	1.40331	1.11129
Tle2	0.0001	-0.992122	-0.0823651	-1.68215	-0.177399	-0.274146
Zbtb8b	0.0001	-0.991986	0.30887	-0.909965	-0.275256	-0.345278
Dgat2	0.0001	-0.991836	0.0214797	-1.94628	-0.428864	-0.695133
C2cd5	0.0001	-0.990138	-0.352461	-1.47018	-0.845784	-1.29277
Fgl2	0.0001	-0.990041	-0.130911	-1.54706	0.221713	-0.696648
Kif18a	0.0001	-0.989697	-0.337542	-1.19712	-0.274366	-0.676328
Pdk3	0.0001	-0.989481	-0.292763	-0.555161	0.0499889	-0.49472
Garem	0.0001	-0.989434	0.290832	-0.398122	1.10012	-0.0178051
Serpinb1a	0.0001	-0.988971	-0.411172	-1.92037	-1.43597	-1.78728
Osbpl1a	0.0001	-0.988631	0.528025	-0.82008	0.448045	-0.0581946
Tubb1	0.0001	-0.988186	-0.181899	-1.43244	-1.4378	-1.52128
Sell	0.0001	-0.988046	-0.501939	-2.713	-1.67259	-2.22238
Cerkl	0.0001	-0.987958	0.385249	-0.876735	0.299391	-0.198223
Slc17a1	0.0001	-0.986712	1.27029	-1.14803	-0.411791	-0.550417
Chsy3	0.0001	-0.986561	0.201589	-0.841965	0.560546	-0.800031
Slc43a1	0.0001	-0.986053	-0.502555	-1.04014	0.997841	0.457844
Gm6484	0.0001	-0.985866	0.379693	-0.8542	2.3441	1.57425
Cyp2d11	0.0001	-0.983648	0.905225	-0.663654	1.44935	0.493672
2810410L24Rik	0.0001	-0.982476	-0.0460998	-0.913685	-0.946314	-1.02592
Trib2	0.0001	-0.981872	-0.452408	-0.925139	0.530171	-0.110031
Gyk	0.0001	-0.980519	-0.0652488	-0.320966	0.144817	-0.0243078
Cdc25c	0.0001	-0.980379	-0.999899	-1.63838	-0.590656	-0.960552
Ankrd37	0.0001	-0.979068	-0.274291	-1.98407	-0.944144	-1.30192
Mettl7b	0.0001	-0.978836	1.71863	-0.778549	2.13583	1.7222
Mis18bp1	0.0001	-0.978811	-0.374043	-1.44407	-0.789731	-0.942749
Plac8	0.0001	-0.978437	-0.583985	-2.21491	-0.270998	-0.408684
Vrk1	0.0001	-0.978394	-0.66342	-2.02696	-0.951345	-1.15513
Mms22l	0.0001	-0.977405	-0.175528	-0.931249	-0.421704	-0.600035
Ogfrl1	0.0001	-0.977006	-0.546103	-1.5525	-0.803736	-0.805814
Nradd	0.0001	-0.976208	-0.298688	-0.409746	0.410684	0.196365
Egln3	0.0001	-0.975958	-0.0317756	-1.07929	-0.0481872	-0.0898594
Mx2	0.0001	-0.975862	-0.993715	-1.21042	-0.728765	-0.884132
Prodh2	0.0001	-0.973592	0.548164	-1.03516	1.28421	0.310279
Psd4	0.0001	-0.973576	-0.381825	-2.6796	-1.65821	-1.89882
Steap3	0.0001	-0.973376	-0.187955	-0.805823	-0.304731	-0.358279
Mad1l1	0.0001	-0.973269	-0.358229	-1.54748	-0.583225	-0.912575
Mtf2	0.0001	-0.973169	-0.292574	-1.23216	-0.847715	-1.17113
Trib1	0.0001	-0.972303	0.0696397	-1.11011	0.459264	0.339861
Mir568	0.0001	-0.972074	0.0200327	-2.00107	-0.285499	-0.631648
B4galt2	0.0001	-0.971795	-0.173286	-0.813153	-0.474455	-0.567444
Cenph	0.0001	-0.970744	-0.384919	-2.08178	-0.409739	-1.02128
Ldlrad3	0.0001	-0.968954	-0.651893	-1.35949	-1.33197	-1.52259
Gapt	0.0001	-0.96858	-0.563966	-2.48477	-1.17767	-2.08126
Calml4	0.0001	-0.968125	-0.734142	-1.15771	0.21829	0.042597
Ibtk	0.0001	-0.96593	0.496934	-0.447847	0.725954	-0.167651
Ttk	0.0001	-0.964556	-0.362745	-1.68257	-0.218752	-0.876273
Fam3c	0.0001	-0.964357	-0.325648	-1.12206	-1.0413	-1.15528
Mex3a	0.0001	-0.964284	-0.518974	-1.53462	-0.849615	-1.59914
4931408D14Rik	0.0001	-0.962847	0.253823	-0.605775	-0.662719	-0.715728
Aspn	0.0001	-0.962175	-0.603807	-0.981342	-0.617247	-0.975923
Agap2	0.0001	-0.961637	-0.597885	-1.46553	-1.17583	-1.18523
Esco2	0.0001	-0.96148	-0.379962	-1.719	-0.169739	-0.707479
Med14	0.0001	-0.961193	-0.289827	-0.954078	-0.884658	-1.23966
Sepp1	0.0001	-0.960042	0.605771	-0.187721	1.08423	0.640333
4930486I03Rik	0.0001	-0.959838	-0.634984	-0.870301	-0.975965	-0.983184
Etnk2	0.0001	-0.959357	0.547121	-0.745779	2.16574	1.4805
Nudt19	0.0001	-0.959	-0.26568	-1.08174	-0.690317	-0.892383
Atp7b	0.0001	-0.958386	0.280368	-0.215317	0.481962	0.0266337
Cebpe	0.0001	-0.957529	-0.711736	-4.47356	-2.29698	-3.7055
Plk1	0.0001	-0.956947	-0.464042	-2.55365	-0.527369	-1.15158
Gm6460	0.0001	-0.956163	-0.770588	-1.67679	-1.57852	-1.92621
Ppara	0.0001	-0.953958	0.27207	-0.697365	-0.460797	-0.76486
2810408A11Rik	0.0001	-0.953525	-0.421906	-0.94504	-0.412083	-1.2474
Mettl4	0.0001	-0.952214	-0.123014	-0.546266	-0.425281	-0.494425
Efna3	0.0001	-0.952186	0.70277	-0.480907	1.24943	0.889587
Pdcd1	0.0001	-0.95189	0.0991427	-1.01306	-0.965215	-0.966243
Cenpf	0.0001	-0.951842	-0.393229	-1.46608	-0.755935	-0.933733
Fmnl1	0.0001	-0.949849	-0.696736	-3.37071	-1.49634	-1.74609
Klrb1b	0.0001	-0.949164	-0.0198628	-1.00108	1.0108	0.681073
Mir453	0.0001	-0.948786	1.15838	0.486937	0.269031	-0.201136
Snord123	0.0001	-0.948229	-0.648096	-1.12568	0.540035	0.176953
Shmt2	0.0001	-0.947945	0.137817	-1.31439	-0.294004	-0.810269
Slc4a4	0.0001	-0.947307	0.275409	-0.333304	0.491702	0.263379
Slc7a3	0.0001	-0.944621	-0.226012	-0.36406	-0.24219	-1.33695
Cks1b	0.0001	-0.94342	-0.368824	-0.974303	-0.475219	-0.77047
Rcor2	0.0001	-0.941917	0.330634	-0.463541	0.452106	-0.180179
Ccne2	0.0001	-0.941471	-0.161088	-1.01679	-0.796247	-1.38824
Scin	0.0001	-0.939901	-0.61053	-1.18542	-0.8148	-1.03374
Lysmd2	0.0001	-0.939489	-0.00970071	-0.995496	-0.579021	-1.09994
Fancd2	0.0001	-0.939428	-0.308899	-1.45931	-0.582001	-0.673219
Tst	0.0001	-0.93903	-0.114085	-1.01857	0.865682	0.0991206
Ahr	0.0001	-0.938679	0.195067	-0.565505	0.917671	0.581269
Cenpk	0.0001	-0.9366	-0.523784	-1.25134	-0.502456	-0.902276
Ifitm1	0.0001	-0.934893	-0.694897	-4.81187	-1.76628	-3.03638
Apobec3	0.0001	-0.934282	-0.382224	-1.48174	0.0463199	-0.327111
Cit	0.0001	-0.933953	-0.183536	-1.40812	-0.578237	-0.865627
Zfp608	0.0001	-0.932588	-0.341157	-0.967039	-0.873507	-0.879213
Hpse	0.0001	-0.932361	0.0864823	-0.257329	1.01111	0.973133
Mpo	0.0001	-0.932282	-0.399887	-6.87541	-1.67614	-5.08291
2310008H04Rik	0.0001	-0.929261	-0.350764	-0.475934	0.472051	0.270594
Traip	0.0001	-0.927573	-0.556081	-2.07415	-0.817919	-1.33628
Aff3	0.0001	-0.927452	-0.370982	-1.34605	-1.31231	-1.33918
Pds5b	0.0001	-0.927306	-0.302177	-0.593721	-0.485987	-0.659422
Inhbb	0.0001	-0.926862	0.483785	-0.373449	1.87508	1.53988
Lrp3	0.0001	-0.925332	-0.386628	-0.822343	0.165525	-0.419321
Trem3	0.0001	-0.925181	-0.310501	-3.88756	-1.49722	-3.11549
Cep128	0.0001	-0.925178	-0.574266	-1.63091	-0.534366	-0.801569
Lrch1	0.0001	-0.924784	-0.531366	-1.20458	-0.686312	-0.701108
Pmch	0.0001	-0.924499	-0.210808	-0.848613	-0.34564	-0.568821
Tfpi2	0.0001	-0.924307	-0.186342	-0.716739	1.6407	1.15236
4833411C07Rik	0.0001	-0.921364	1.02578	-0.690696	0.227428	0.0169099
Arhgdib	0.0001	-0.919821	-0.326184	-2.91455	-0.139801	-0.910487
Abcd3	0.0001	-0.919065	0.263992	-0.63389	-0.54625	-0.750869
Plxnb1	0.0001	-0.919054	-0.23895	-1.01365	-0.179649	-0.451575
Ctsk	0.0001	-0.918962	0.00181989	-0.696871	3.93914	2.84989
5830428M24Rik	0.0001	-0.917601	-0.874644	-1.72739	-1.60335	-1.71652
Bzw2	0.0001	-0.917163	-0.0390523	-0.13892	0.050157	-0.63583
Ticrr	0.0001	-0.916957	-0.240246	-1.3204	-0.865847	-1.01649
C2cd3	0.0001	-0.916416	-0.409508	-1.0595	-0.523942	-0.619703
Vars	0.0001	-0.916138	0.00794197	-1.01029	-0.239851	-0.52306
Gimap6	0.0001	-0.916118	-0.335421	-1.01019	-1.01817	-1.08558
Runx3	0.0001	-0.915673	-0.554614	-2.2668	-0.800897	-1.10629
Slc37a4	0.0001	-0.914251	0.413224	-0.823565	0.136995	0.0694731
Tubb2a	0.0001	-0.912989	0.164148	-0.677609	-0.40005	-0.469928
Mcm4	0.0001	-0.912573	-0.247693	-1.0697	-0.613477	-0.633361
C330027C09Rik	0.0001	-0.91194	-0.436814	-1.28289	-0.434902	-0.930298
Ppap2b	0.0001	-0.911853	0.100653	-0.657239	-0.19207	-0.603487
Nin	0.0001	-0.911196	-0.484682	-2.15422	-1.69058	-1.98818
Fgr	0.0001	-0.910843	-1.04243	-2.6977	-2.2272	-2.62258
Rad51ap1	0.0001	-0.910095	-0.202721	-2.14018	-1.07172	-1.14372
Chek1	0.0001	-0.909846	-0.300945	-1.02917	-0.727261	-0.870481
C4bp	0.0001	-0.908341	2.6034	-0.226781	4.38192	2.45643
Dock1	0.0001	-0.907752	0.0956349	-0.157148	0.423868	0.158058
Dck	0.0001	-0.906535	-0.428135	-1.0531	-0.76543	-0.834107
Nmral1	0.0001	-0.906423	-0.215299	-1.32568	-0.320925	-0.357873
Ncapg2	0.0001	-0.905938	-0.328395	-1.08625	-0.525357	-0.603995
Cars2	0.0001	-0.905398	-0.0351537	-1.58349	-0.380121	-0.557834
Lgals2	0.0001	-0.905227	-0.216884	-0.950812	-0.976282	-1.3159
Ptger4	0.0001	-0.904844	-0.172116	-0.944399	-0.0497356	-0.258189
Barx2	0.0001	-0.90432	1.23114	0.0929724	1.89845	1.36388
Ccdc125	0.0001	-0.904085	-0.405218	-1.4914	-0.437301	-1.3458
Slc40a1	0.0001	-0.904044	-0.411342	-1.13584	-0.354534	-0.523063
Sh3pxd2b	0.0001	-0.899549	-0.167352	-1.07221	0.113983	-0.0414388
Gstm7	0.0001	-0.898256	-0.386575	-0.778124	-0.034435	-0.17379
E2f2	0.0001	-0.898225	-0.583378	-2.4513	-1.26582	-2.00595
Wdpcp	0.0001	-0.897978	-0.202037	-0.291496	0.696906	0.453176
Impa2	0.0001	-0.897972	-0.838546	-1.83034	-1.26874	-1.31582
Fchsd2	0.0001	-0.894977	-0.428609	-0.855076	-0.456534	-0.480036
Vmn2r3	0.0001	-0.894902	-0.264215	-0.903352	-0.196557	-0.900255
Ptpn6	0.0001	-0.894549	-0.769517	-2.5697	-1.26254	-1.54641
Cdc20	0.0001	-0.89299	-0.551609	-1.69539	-0.66479	-1.09119
Anks6	0.0001	-0.892679	-0.378314	-1.05469	-0.0074922	-0.0701178
Pkd2	0.0001	-0.888652	-0.204312	-0.598958	0.212106	0.0299731
Pde1a	0.0001	-0.887924	-0.736837	-1.34869	0.434417	0.327496
Ung	0.0001	-0.887523	-0.0293197	-0.758616	0.387168	-0.0653027
Ypel1	0.0001	-0.887274	-0.512124	-0.991665	-0.652962	-0.903177
Acta2	0.0001	-0.88693	-0.696393	-2.7047	-2.80667	-2.91817
Ccbl1	0.0001	-0.886339	1.59215	0.538653	2.45563	2.17301
Lphn2	0.0001	-0.885716	0.449844	0.210795	0.788235	0.0950758
Myrf	0.0001	-0.885158	-0.457063	-0.854411	-0.304915	-0.444662
Rab38	0.0001	-0.884902	-0.103622	-1.2296	-0.0465463	-0.940248
Rfc4	0.0001	-0.883905	-0.859788	-1.0393	-0.413703	-0.466033
Stat2	0.0001	-0.88352	0.131389	-0.725101	0.156523	-0.299808
Emb	0.0001	-0.883418	-0.789404	-2.67552	-0.780639	-1.95665
Emilin1	0.0001	-0.88319	-0.189312	-1.16768	0.8805	0.846844
Slc37a3	0.0001	-0.882913	0.0351183	-0.549077	-0.237584	-0.746443
Kcnab2	0.0001	-0.882682	-0.430186	-2.75921	-1.07003	-1.30622
Melk	0.0001	-0.882364	-0.401546	-1.44101	-0.036459	-0.507631
Gm13031	0.0001	-0.882152	-0.311434	-0.819755	-0.678052	-0.814943
Oxct1	0.0001	-0.880947	-0.282569	-0.652029	0.339735	0.130646
Ddit4	0.0001	-0.880394	-0.13799	-0.844228	-0.0802076	-0.132378
Prkcb	0.0001	-0.880259	-0.564006	-1.73127	-1.07288	-1.13587
Cdca5	0.0001	-0.880014	-0.280642	-1.6824	-0.291633	-0.879806
Gm7694	0.0001	-0.879686	0.594815	-0.146644	0.360562	-0.193249
4930427A07Rik	0.0001	-0.879587	0.0507232	-1.34595	-0.298171	-0.631316
Gcsam	0.0001	-0.87925	-0.00373279	-0.938402	-0.755035	-0.869315
Mir491	0.0001	-0.879145	-0.0766378	-0.68004	0.138823	0.117438
Evi2b	0.0001	-0.878659	-0.51551	-2.40633	-1.53542	-1.56918
Adamts7	0.0001	-0.878577	-0.755568	-0.93035	-0.143216	-0.278135
Mir1962	0.0001	-0.87805	-0.694336	-2.16499	-0.999198	-1.75041
Nfia	0.0001	-0.877933	0.178871	-0.347416	0.493225	0.239327
Ifnk	0.0001	-0.877823	-0.116997	-0.793507	-0.694275	-0.851815
Rxra	0.0001	-0.877803	0.759101	-0.974873	1.18205	0.593504
Casp2	0.0001	-0.875441	-0.404447	-1.30256	-0.985087	-1.0138
Tifab	0.0001	-0.87448	-0.978412	-2.49325	-1.58941	-1.66375
Aurka	0.0001	-0.874316	-0.438518	-1.56825	-0.387998	-1.18201
Cxcr4	0.0001	-0.873141	-0.380534	-2.896	-1.15948	-1.45442
1700020L24Rik	0.0001	-0.872784	-0.320334	-1.41007	-0.894242	-1.34478
Clhc1	0.0001	-0.872624	-0.243091	-1.48672	-0.474253	-0.894838
Hmgb1	0.0001	-0.872568	-0.379373	-0.791233	-0.765846	-0.821011
AF357426	0.0001	-0.872148	0.375193	-1.94663	0.102135	-0.260338
Asf1b	0.0001	-0.872115	-0.473615	-2.05866	-0.891769	-1.1614
Serpina3b	0.0001	-0.871287	-0.211637	-0.974976	0.290347	-0.203013
Pcolce2	0.0001	-0.871147	0.0674185	-0.985865	0.724666	0.132485
Sgol1	0.0001	-0.870533	-0.158666	-1.02908	-0.165138	-0.751158
Tgfbi	0.0001	-0.870261	-1.04119	-3.49713	-1.72522	-2.02635
St8sia4	0.0001	-0.870009	-0.62463	-1.18496	-0.891031	-1.08093
Synj2	0.0001	-0.867513	-0.353547	-0.788105	0.372341	-0.0264204
Sass6	0.0001	-0.867476	-0.559865	-1.34861	-0.792375	-1.05851
Lclat1	0.0001	-0.864848	-0.430805	-1.10164	0.277106	0.0929003
Aox1	0.0001	-0.864742	-0.201385	-0.835542	0.402447	-0.0483642
Tmem243	0.0001	-0.863704	-0.04238	-1.4319	-0.672934	-0.701238
Bcl6	0.0001	-0.863337	-0.0688944	-0.934055	-0.356838	-0.501465
Klf1	0.0001	-0.862946	-0.496968	-1.06327	-0.867518	-1.0044
Rps6ka1	0.0001	-0.862875	-0.538832	-1.9288	-1.36757	-1.39434
LOC100861615	0.0001	-0.862678	0.18953	-0.582452	-0.217338	-0.614232
Aspm	0.0001	-0.862007	-0.390937	-1.36635	-0.762545	-0.906309
Klra17	0.0001	-0.861663	-0.758988	-0.967163	0.388769	-0.532471
Tcf3	0.0001	-0.861496	-0.43655	-1.50008	-0.698514	-1.09113
Lrfn3	0.0001	-0.861167	0.0433373	-0.410268	0.161226	-0.163536
Hadh	0.0001	-0.861057	-0.197886	-0.572291	-0.508122	-0.584886
Pafah2	0.0001	-0.860893	-0.0226023	-1.05008	-0.157998	-0.505882
Cdc42ep3	0.0001	-0.859755	-0.639509	-1.83032	-1.444	-1.52924
Spc24	0.0001	-0.859521	-0.320156	-1.62789	-0.545799	-0.638904
Arhgap19	0.0001	-0.859387	-0.472022	-1.55824	-0.296931	-0.436963
Ggt7	0.0001	-0.858909	-0.456557	-0.706948	0.118352	-0.1264
Cenpi	0.0001	-0.858334	-0.515499	-1.40671	-0.256906	-0.587873
Epx	0.0001	-0.857854	-0.641309	-0.965816	-0.902681	-0.965816
Prr11	0.0001	-0.857177	-0.0437695	-1.08207	-0.26796	-0.651237
Cbx2	0.0001	-0.857177	-0.444522	-1.19783	-0.59258	-0.97115
Vangl2	0.0001	-0.856955	-0.684526	-1.03233	-0.403667	-0.660191
Btla	0.0001	-0.8566	-0.330955	-0.855664	-0.761892	-0.874971
Slco1b2	0.0001	-0.85614	0.651067	-0.60973	1.15511	-0.223752
Tacc2	0.0001	-0.855078	-0.195951	-0.58074	-0.146275	-0.752387
Ccdc141	0.0001	-0.854421	-0.342828	-0.866409	-0.195394	-0.271975
Gfi1b	0.0001	-0.85425	-0.180358	-1.40087	-1.22511	-1.41648
Stk38	0.0001	-0.852904	-0.275852	-1.10056	-0.620482	-0.636512
Slc27a3	0.0001	-0.852597	-0.280189	-0.865901	-0.417399	-0.581268
Lbr	0.0001	-0.852302	-0.224802	-1.7598	-1.13881	-1.57249
Arhgef2	0.0001	-0.851651	-0.530489	-1.48963	-0.801645	-0.827451
Zdhhc17	0.0001	-0.85095	-0.407955	-1.15106	-0.61203	-0.646369
Ubash3b	0.0001	-0.849855	-0.353814	-0.829183	-0.12913	-0.36619
Pank1	0.0001	-0.849817	0.323188	-0.492792	1.69233	0.940016
Selrc1	0.0001	-0.849201	-0.0682481	-1.12518	-0.224235	-0.641438
Mir370	0.0001	-0.847573	0.393815	-0.993867	0.242032	-0.275805
Prim2	0.0001	-0.847209	-0.414066	-1.02608	-0.311265	-0.510037
Gm16548	0.0001	-0.845379	-0.093064	-0.312119	0.583256	-0.273383
Fndc4	0.0001	-0.844183	0.566715	0.0920005	1.64861	0.897209
Stom	0.0001	-0.843828	0.086995	-0.0350414	1.65873	0.277983
Kif18b	0.0001	-0.842602	-0.10805	-1.7925	-0.54181	-0.937334
Ints7	0.0001	-0.840529	0.0200567	-1.51049	-0.656421	-0.961904
Cacna1h	0.0001	-0.840051	-0.182763	-1.0117	0.609977	0.242283
Chek2	0.0001	-0.839008	-0.428954	-0.600769	0.369246	0.250187
Rnf144a	0.0001	-0.838426	-0.204209	-1.97316	-1.41138	-1.71028
Tpmt	0.0001	-0.838143	-0.111038	-0.558369	0.473478	-0.0662462
Rph3al	0.0001	-0.834953	-0.474291	-0.760618	0.184668	-0.0942525
2610318N02Rik	0.0001	-0.834176	0.036191	-1.01521	-0.756334	-0.83252
Hkdc1	0.0001	-0.833066	-0.0494205	-0.473927	-0.715881	-0.748053
Zranb3	0.0001	-0.830022	-0.14807	-0.641914	1.31917	0.583104
Cxcr2	0.0001	-0.828642	-0.511582	-1.64155	-1.52862	-1.90722
Exo1	0.0001	-0.82863	-0.295552	-0.910422	-0.496807	-0.736234
Rltpr	0.0001	-0.828396	-0.33865	-1.29996	-1.01528	-1.16418
Slfn9	0.0001	-0.827986	-0.221359	-0.974382	0.245292	-0.36461
Tbccd1	0.0001	-0.827282	0.0609287	-0.29229	0.0283714	-0.328812
Chchd10	0.0001	-0.827238	0.808403	0.0330146	1.15656	0.718041
Mpp2	0.0001	-0.827214	-0.559916	-0.96979	-0.405614	-0.43161
Dscc1	0.0001	-0.826637	-0.0433305	-1.4425	-0.51907	-1.00523
Gpc4	0.0001	-0.826019	-0.053094	-1.7587	0.413167	-0.592781
Ikzf1	0.0001	-0.825868	-0.434577	-2.78271	-1.77503	-2.14172
Rgs5	0.0001	-0.824694	-0.611072	-0.871167	0.0503016	-0.499483
Phf19	0.0001	-0.824539	-0.236653	-1.23987	-0.667324	-0.76309
Ifitm2	0.0001	-0.823445	0.274234	-1.20316	1.04863	0.532797
Vash2	0.0001	-0.823353	-0.555194	-0.918178	-0.651289	-0.778624
Sptssa	0.0001	-0.823267	-0.321261	-1.23904	0.308748	-0.107918
Slc10a6	0.0001	-0.822999	2.29862	0.187597	3.34964	3.05255
Mfi2	0.0001	-0.822841	1.75003	0.26322	2.73568	1.48789
Serpind1	0.0001	-0.82184	0.330734	-0.174694	0.178713	-0.0943024
H2afv	0.0001	-0.821342	-0.498313	-1.1735	-0.412559	-0.638785
Cd302	0.0001	-0.821144	1.31606	-0.294164	2.51642	1.27984
Gin1	0.0001	-0.82078	-0.142807	-0.426691	-0.16562	-0.590275
Was	0.0001	-0.820575	-0.496924	-2.62776	-1.62608	-1.65676
Troap	0.0001	-0.819435	-0.372427	-2.07389	-0.484348	-1.23485
Cml1	0.0001	-0.819265	0.0981361	-0.568236	1.37416	0.0033827
C730027H18Rik	0.0001	-0.818719	0.414753	-0.818719	-0.576048	-0.805683
Lmnb2	0.0001	-0.818315	-0.273628	-1.28804	-0.563168	-0.824319
Xkr9	0.0001	-0.817049	-0.0324377	-0.368448	0.316151	0.0448194
Mlkl	0.0001	-0.816273	-0.456801	-1.07089	0.210879	-0.259005
Gpld1	0.0001	-0.8161	0.572842	-0.793611	1.01011	0.96709
Mir340	0.0001	-0.815937	-0.601054	-1.49084	-0.741642	-0.747778
Ephb6	0.0001	-0.815833	-0.61266	-0.790986	0.18542	-0.487012
Ccl8	0.0001	-0.812593	1.44297	-0.812593	2.33026	0.708232
Pram1	0.0001	-0.812555	-0.518784	-3.67963	-2.72494	-3.18925
Pou6f1	0.0001	-0.811701	0.182013	-0.238804	0.505593	0.454675
Nos1ap	0.0001	-0.811587	0.691184	-0.291728	0.346745	-0.144692
1100001G20Rik	0.0001	-0.810714	-0.362371	-4.42244	1.19808	0.00471446
Dtx3l	0.0001	-0.810428	-0.500744	-0.971926	-0.162977	-0.573902
Klhdc10	0.0001	-0.809749	-0.22995	-0.634627	-0.292615	-0.419618
Evi5	0.0001	-0.809174	-0.207581	-0.492157	-0.654806	-0.881501
P4ha3	0.0001	-0.808441	-0.484032	-0.822878	0.248637	0.213298
Zfp85-rs1	0.0001	-0.807341	-0.32931	-0.596776	-0.135413	-0.276289
Lig1	0.0001	-0.806348	-0.493891	-2.06491	-1.09163	-1.16691
Il22ra1	0.0001	-0.805437	0.579601	-1.11344	-1.47656	-1.74063
Tal1	0.0001	-0.804531	-0.12531	-0.359377	-0.178904	-0.307968
Etnk1	0.0001	-0.802513	-0.163513	-0.495342	-0.64341	-1.03248
Eci2	0.0001	-0.802077	0.249257	-0.654538	-0.269797	-0.369766
Carhsp1	0.0001	-0.800467	-0.0378824	-0.287966	0.258836	0.11317
Ddx11	0.0001	-0.800252	-0.103572	-1.11414	-0.640033	-0.742491
Tmem132a	0.0001	-0.800025	-1.02774	-2.09384	-1.24271	-1.49483
Reg3b	0.0001	-0.799662	1.8052	-0.122288	5.60396	3.00909
0610007N19Rik	0.0001	-0.79889	-0.368241	-0.547806	0.771385	0.313379
Eri1	0.0001	-0.798881	-0.355307	-0.535106	-0.434797	-0.481178
Ifi47	0.0001	-0.798685	-0.295003	-1.56416	-0.923905	-1.22828
Gimap9	0.0001	-0.79773	-0.387779	-0.941589	0.278126	-0.58321
Epas1	0.0001	-0.794528	0.286367	-0.5374	1.38983	1.19593
Tfdp1	0.0001	-0.794313	-0.352076	-1.28828	-1.06714	-1.31227
Lilra6	0.0001	-0.794102	-0.810823	-2.21485	-1.1004	-1.53243
Nlrx1	0.0001	-0.794101	-0.626251	-1.29409	-0.377218	-0.607521
Ceacam2	0.0001	-0.793932	-0.372982	-1.74949	-0.671095	-1.02734
Gsg2	0.0001	-0.793756	-0.464684	-1.34763	-0.679534	-0.85619
Luc7l3	0.0001	-0.793695	-0.170645	-1.30406	-1.79682	-1.87971
H2afx	0.0001	-0.793651	-0.384399	-1.62653	-0.858374	-1.46406
Atrnl1	0.0001	-0.792943	-0.519989	-0.812657	-0.441372	-0.498142
Rcn1	0.0001	-0.792516	-0.590703	-1.07601	-0.381876	-0.418941
Plk4	0.0001	-0.791995	-0.410091	-1.28848	-0.78146	-1.1288
Adrbk2	0.0001	-0.791674	-0.089639	-1.10625	-0.0510354	-0.111571
Plxdc2	0.0001	-0.791322	-0.844319	-1.63457	-0.604862	-0.627834
Dut	0.0001	-0.790844	-0.315109	-0.629415	-0.558234	-0.811757
P2ry1	0.0001	-0.79025	0.0510008	-0.811683	-0.597426	-0.709421
Ccnf	0.0001	-0.789596	-0.557663	-1.71691	-0.881706	-1.19184
Xylb	0.0001	-0.789162	0.81687	-0.808291	1.39886	-0.0500607
Kctd15	0.0001	-0.787832	-0.530197	-0.905112	-0.161193	-0.196819
Map3k14	0.0001	-0.787807	-0.251025	-0.922974	-0.0620151	-0.163806
Gpsm2	0.0001	-0.786981	-0.551064	-0.927426	-0.134085	-0.335776
Cnot6	0.0001	-0.786383	-0.20663	-0.502773	-0.615185	-0.657288
Ankrd28	0.0001	-0.785776	-0.0152745	-0.619499	-0.773191	-0.778677
Wdyhv1	0.0001	-0.785151	-0.518185	-0.797221	-0.425795	-0.579962
Nkg7	0.0001	-0.78434	-0.333712	-2.5923	-1.38542	-2.47572
Adam12	0.0001	-0.783106	-0.0511514	-0.902529	-0.248292	-0.31326
Gm12657	0.0001	-0.782579	-0.316958	-0.370113	-0.639078	-0.644341
Serpina3i	0.0001	-0.782437	2.23333	0.859486	5.53858	4.65491
Fam69a	0.0001	-0.782231	-0.418997	-1.10639	-0.715322	-0.769448
Map3k1	0.0001	-0.781949	-0.345182	-0.93324	-1.19648	-1.2278
Ska1	0.0001	-0.781805	-0.272109	-1.24106	-0.171365	-0.86613
Ide	0.0001	-0.780408	0.227703	-0.305715	-0.467005	-0.663105
Arhgef3	0.0001	-0.779509	-0.471096	-1.07599	-0.916786	-1.14554
Psat1	0.0001	-0.779203	0.293755	-0.176687	0.632616	-0.0600553
Narg2	0.0001	-0.779028	-0.0760276	-0.672725	-0.463222	-0.54174
Anp32e	0.0001	-0.778229	-0.366797	-0.679031	-0.517477	-0.656656
Srsf1	0.0001	-0.777783	-0.373509	-1.24772	-1.01699	-1.2004
Parpbp	0.0001	-0.777716	-0.391948	-1.20378	-0.501625	-0.707518
Nek2	0.0001	-0.776906	-0.496371	-1.27205	0.205998	-0.410172
Cenpa	0.0001	-0.776682	-0.610013	-1.87204	-0.365625	-0.72176
Sall2	0.0001	-0.775919	-0.434365	-0.739683	-0.428996	-0.502073
Adal	0.0001	-0.774915	-0.0174383	-0.899893	-0.388768	-0.693172
Ttyh3	0.0001	-0.774631	-0.746588	-1.91329	-0.632289	-0.784939
Iqgap3	0.0001	-0.774136	-0.725017	-1.92249	-0.706932	-0.742582
Foxm1	0.0001	-0.772452	-0.327622	-1.86278	-0.510456	-0.886877
Rtel1	0.0001	-0.772261	-0.324521	-1.43579	-0.749348	-0.810936
Fam217b	0.0001	-0.772179	-0.107135	-0.842232	-0.125567	-0.580106
Atp10a	0.0001	-0.770285	-0.304337	-1.70181	-1.06704	-1.19282
Nxph4	0.0001	-0.769422	0.026266	-1.31305	-0.590339	-0.743407
Spats2	0.0001	-0.768285	-0.226556	-0.341938	0.209002	0.133354
Mxi1	0.0001	-0.768049	-0.120786	-0.55759	-0.370988	-0.462011
Gm10768	0.0001	-0.767694	0.444229	-0.182157	1.08791	1.00087
Mnd1	0.0001	-0.767402	-0.425479	-0.977236	0.300962	-0.0959546
Itga7	0.0001	-0.76706	0.715719	0.450694	2.86647	1.87145
Pkmyt1	0.0001	-0.766988	-0.371665	-1.33786	-0.386321	-0.414823
Masp2	0.0001	-0.766614	0.95076	-1.03467	2.89762	1.60706
Inpp5j	0.0001	-0.765993	-0.488246	-1.93498	-0.983318	-1.17239
Dhodh	0.0001	-0.765296	-0.0144065	-0.729082	-0.584749	-0.601491
4933407K13Rik	0.0001	-0.763119	-0.193396	-0.860406	-0.340281	-0.626896
Pak1	0.0001	-0.762701	-0.46382	-1.05224	-0.449513	-0.461092
Srebf1	0.0001	-0.762657	-0.208667	-1.00588	-0.2851	-0.335449
Slfn3	0.0001	-0.761834	-0.575683	-1.66998	-0.827571	-0.961684
Ier5l	0.0001	-0.761816	0.434387	-0.0329478	1.38679	0.739213
Dhfr	0.0001	-0.761199	-0.0496302	-0.777266	0.469223	-0.205877
Cxcr7	0.0001	-0.760521	0.289805	-0.729428	0.535464	0.295171
Rdh18-ps	0.0001	-0.759996	-0.313911	-0.729638	-0.117558	-0.594143
Ubash3a	0.0001	-0.756856	-0.0851938	-1.64933	-1.53585	-1.56665
Oip5	0.0001	-0.7567	-0.109581	-0.951591	-0.0127768	-0.213119
Lgi4	0.0001	-0.756188	-0.388159	-0.889437	0.153363	-0.400733
Nqo2	0.0001	-0.755112	-0.41528	-0.453161	0.405722	-0.0889235
Tmem38b	0.0001	-0.754993	0.603247	-0.50796	0.526897	0.37573
Pm20d1	0.0001	-0.754145	-0.10168	-0.379887	1.14998	0.219082
Galr3	0.0001	-0.754089	-0.462499	-0.716638	-0.59853	-0.750479
Arnt2	0.0001	-0.75386	-0.339252	-0.558788	0.0116367	-0.420256
Tll1	0.0001	-0.753087	0.0705982	-1.18632	-0.332144	-0.995357
Trim46	0.0001	-0.752297	0.171099	-0.11348	0.54814	0.317275
Csf3r	0.0001	-0.752229	-0.659766	-2.97861	-1.63037	-2.05295
Abca13	0.0001	-0.752021	-0.0867721	-1.70238	-1.4506	-1.56554
Tmem204	0.0001	-0.751559	-0.541279	-0.803237	-0.322227	-0.391753
Fignl1	0.0001	-0.749831	-0.294638	-1.30868	-0.557501	-0.901465
Tex9	0.0001	-0.749105	-0.217292	-0.858452	-0.651602	-0.725927
Rbm10	0.0001	-0.748482	-0.118243	-1.08047	-0.612541	-0.798665
Cep55	0.0001	-0.748403	-0.357311	-1.03514	-0.539048	-0.759317
Scrn2	0.0001	-0.747136	-0.0127146	-0.344989	0.236053	-0.222097
Irgm2	0.0001	-0.747049	-0.581725	-1.00734	-0.0962794	-0.597469
Mfsd6	0.0001	-0.745437	-0.324257	-0.770189	-0.101466	-0.236683
Il1r1	0.0001	-0.745107	0.719622	0.268923	0.949716	0.459667
Kcnt2	0.0001	-0.744486	-0.25649	-0.368021	0.409356	0.129008
Mir324	0.0001	-0.744466	0.276363	-0.326548	0.475867	0.158929
Znrf1	0.0001	-0.74442	-0.370314	-1.1684	-0.0523459	-0.444518
Sema6d	0.0001	-0.743926	0.277053	-0.0367088	0.768137	0.457294
Olfml2b	0.0001	-0.742865	-0.637598	-0.742463	-0.947074	-1.15515
Lmnb1	0.0001	-0.742736	-0.662988	-2.13623	-1.43886	-1.95898
Klhl25	0.0001	-0.742476	0.182608	-0.718813	0.210582	-0.117685
Psme4	0.0001	-0.742148	0.049005	-0.207977	-0.470127	-0.501338
H2afz	0.0001	-0.742097	-0.419197	-1.16565	-0.452898	-0.679269
Aqp9	0.0001	-0.742044	0.197312	-1.3401	0.751686	-0.24871
Gcat	0.0001	-0.741721	0.106998	-0.411263	0.470712	0.33108
Cenpw	0.0001	-0.741546	-0.388031	-0.767195	-0.316911	-0.625021
2900002K06Rik	0.0001	-0.739319	-0.292327	-0.859093	-1.07948	-1.19118
Asb2	0.0001	-0.737464	-0.868036	-1.22536	-1.20591	-1.23783
Mir126	0.0001	-0.737336	0.601922	-0.846139	0.0786836	-0.524362
Smad5	0.0001	-0.737289	-0.237943	-0.66068	-1.0083	-1.06154
Tyms	0.0001	-0.737156	-0.415743	-1.13218	-0.83772	-0.861007
Pcyox1l	0.0001	-0.735784	-0.409414	-1.24132	-0.767059	-0.991157
Selplg	0.0001	-0.73485	-0.7033	-2.86988	-1.21955	-1.30427
Stat1	0.0001	-0.734669	-0.589612	-1.353	-0.584029	-0.833905
2010003K11Rik	0.0001	-0.733256	0.497527	-0.332206	1.76289	0.876874
Cryz	0.0001	-0.732728	0.0334267	-0.172175	0.289223	0.15907
Ipcef1	0.0001	-0.732677	-0.204079	-0.995704	-0.805691	-0.944905
Kat2b	0.0001	-0.732664	-0.0275753	-0.128761	-0.00665152	-0.185913
Spata13	0.0001	-0.7325	-0.16246	-0.791317	-0.973531	-1.17487
Acnat2	0.0001	-0.732358	1.45285	-0.290217	4.47611	2.02132
Rbm3	0.0001	-0.730905	-0.362701	-0.931602	-1.2244	-1.40844
Gmfg	0.0001	-0.729247	-0.583545	-2.67284	-1.58585	-1.68442
5830403M04Rik	0.0001	-0.728862	-0.466235	-0.546139	1.28253	0.17663
Homez	0.0001	-0.728783	-0.263129	-0.695539	-0.320026	-0.539809
Pik3r1	0.0001	-0.728244	0.009192	-0.868052	-0.0232082	-0.729102
Kif5c	0.0001	-0.726919	-0.610977	-0.833717	0.0546535	-0.744296
Pter	0.0001	-0.726846	-0.0337474	-0.536216	0.837924	-0.073809
Ctnnd2	0.0001	-0.72556	-0.641677	-1.09475	-0.956364	-0.976261
Polq	0.0001	-0.725525	-0.32911	-0.877754	-0.613749	-0.792237
Il12rb2	0.0001	-0.725416	-0.285831	-0.598289	-0.400368	-0.460273
Chd1l	0.0001	-0.724767	-0.276617	-0.974992	-0.556294	-0.673829
Ccdc30	0.0001	-0.724506	-0.438795	-0.53831	-0.254852	-0.511098
Ilf3	0.0001	-0.723414	-0.338454	-0.742181	-0.839858	-0.907036
Hnf1a	0.0001	-0.7231	0.190669	-1.26119	-0.0312253	-0.426523
Slc22a18	0.0001	-0.72309	-0.16711	-0.718043	-0.306038	-0.429567
Lsm2	0.0001	-0.722808	-0.167061	-0.985741	-0.714383	-0.915632
Raph1	0.0001	-0.721748	1.11456	0.0788735	1.57892	0.925189
Cfhr1	0.0001	-0.721745	0.833514	-0.334203	1.7194	0.13989
Abhd14b	0.0001	-0.721081	-0.0429465	-0.710237	-0.113846	-0.17701
Mb21d1	0.0001	-0.720818	0.00689978	-1.16588	-0.676734	-0.757762
2700029M09Rik	0.0001	-0.720562	-0.165793	-0.506323	-0.37058	-0.423932
Smarcb1	0.0001	-0.719637	-0.231948	-1.10192	-0.663871	-0.708364
1500004A13Rik	0.0001	-0.719216	-0.133696	-0.785617	-0.782076	-0.809037
Spink3	0.0001	-0.718603	0.69568	0.218153	0.153263	-0.476976
Fancg	0.0001	-0.718559	-0.415447	-1.036	-0.146777	-0.180583
Mex3b	0.0001	-0.71798	-0.803742	-1.44706	-1.01386	-1.28361
Etfdh	0.0001	-0.717638	0.20018	-0.569742	-0.312384	-0.578412
Net1	0.0001	-0.717287	0.466075	0.0328825	0.36972	-0.0532337
1600014C10Rik	0.0001	-0.716517	0.00612764	-0.640463	-0.63621	-0.974735
Zfp324	0.0001	-0.716317	-0.140509	-0.806661	-0.41677	-0.575653
A930019D19Rik	0.0001	-0.716196	0.0188068	-0.137048	-0.035549	-0.24981
Piga	0.0001	-0.715722	0.388866	-0.191998	0.490451	0.171736
Bcl3	0.0001	-0.715708	0.751001	-0.589524	-0.0200316	-0.552075
2700099C18Rik	0.0001	-0.715554	-0.77505	-1.06245	-0.850167	-1.00758
Pdcd4	0.0001	-0.714601	-0.29921	-0.357943	0.626012	-0.184432
Plcl2	0.0001	-0.714461	-0.457479	-1.74635	-0.92485	-1.29713
Id4	0.0001	-0.713761	-0.325716	-0.716112	-0.144407	-0.370085
Hopx	0.0001	-0.713386	-0.572069	-2.25554	-0.591611	-1.16306
Ercc6l	0.0001	-0.713146	-0.360848	-1.0228	-0.52942	-0.864765
Mir10a	0.0001	-0.712682	-0.306941	-0.712682	0.15185	-0.495531
9830107B12Rik	0.0001	-0.710961	-0.278413	-1.09309	-0.989372	-1.07311
I830012O16Rik	0.0001	-0.710822	-1.16609	-1.48789	-1.37213	-1.43063
Baz1b	0.0001	-0.71012	-0.181713	-0.917313	-0.733949	-0.969217
BC030476	0.0001	-0.710076	-0.646425	-0.677872	-0.673985	-0.686988
Dhcr7	0.0001	-0.710064	0.363657	-0.494586	2.03337	1.11727
Slc41a2	0.0001	-0.70897	0.837578	-0.714092	1.57104	0.723519
Nono	0.0001	-0.708184	-0.388434	-0.923839	-0.596589	-0.670644
Atf5	0.0001	-0.707462	0.316477	-1.25503	0.766474	-0.23345
Rasl12	0.0001	-0.706885	0.0698945	-0.973286	-0.15538	-0.60907
Pex26	0.0001	-0.705719	-0.28739	-0.711556	-0.495086	-0.517845
Nbn	0.0001	-0.70553	-0.357566	-0.686679	-0.623853	-0.70165
Terf1	0.0001	-0.705152	-0.227509	-0.678571	-0.435028	-0.515876
Tmem25	0.0001	-0.704789	-0.175438	-0.890248	-0.559814	-0.600321
Rinl	0.0001	-0.704769	-0.317007	-2.11701	-1.16788	-1.25003
Fbxo48	0.0001	-0.704206	-0.209243	-0.683401	-0.537711	-0.548842
Poc1a	0.0001	-0.702628	-0.142383	-1.45169	-0.0729897	-0.560527
Prrg1	0.0001	-0.701471	-0.438332	-0.525887	0.186285	-0.0483506
1810033B17Rik	0.0001	-0.701245	-0.443158	-3.20548	-2.08748	-3.20792
Dennd3	0.0001	-0.701021	-0.317079	-0.59597	-0.337409	-0.519407
N4bp2	0.0001	-0.700285	0.0643681	-0.715689	-0.94334	-1.02693
Zfp36l1	0.0001	-0.700201	-0.1137	-0.887827	-0.358734	-0.476304
Zfp949	0.0001	-0.700174	-0.418041	-0.848904	-0.30494	-0.375967
Parp16	0.0001	-0.69901	-0.187115	-0.542217	-0.271814	-0.307642
Usp1	0.0001	-0.697775	-0.339593	-0.581944	-0.402186	-0.616782
Slc25a33	0.0001	-0.697053	0.179612	-0.908858	-0.923813	-1.03914
Zbtb26	0.0001	-0.696827	-0.200015	-0.756893	-0.96848	-1.05417
Top1	0.0001	-0.696597	-0.348413	-0.745575	-0.953921	-1.12283
Gnat1	0.0001	-0.696546	0.891431	-0.230433	1.81497	0.594314
Tnnt1	0.0001	-0.696403	-0.381053	-0.915989	0.0132665	-0.190204
Mical3	0.0001	-0.696078	-0.230351	-0.81114	-0.593001	-0.744603
Dpy19l1	0.0001	-0.694665	0.131174	0.0691063	0.854317	-0.270089
Nsmf	0.0001	-0.694073	0.112184	-1.02074	-0.0675162	-0.189924
Thap2	0.0001	-0.693884	-0.212284	-0.361971	-0.0752533	-0.420867
S1pr4	0.0001	-0.693545	-0.456311	-2.36694	-1.89753	-2.21435
Gna14	0.0001	-0.693233	0.939585	-0.665511	-0.0993561	-0.292241
Pira11	0.0001	-0.693028	-0.893114	-2.50873	-1.49201	-1.68298
Agxt2	0.0001	-0.692511	0.479214	-0.272057	1.36045	1.01159
Topbp1	0.0001	-0.692225	-0.22613	-0.961067	-0.613884	-0.74198
Lsm6	0.0001	-0.691854	-0.32523	-0.84609	-0.556663	-0.73135
Igtp	0.0001	-0.691538	-0.846389	-1.15133	-0.451954	-0.511093
Pira7	0.0001	-0.691473	-0.926551	-2.42273	-1.3974	-1.45907
Pira4	0.0001	-0.690857	-0.926888	-2.42366	-1.39719	-1.46019
Ttll5	0.0001	-0.690631	-0.265405	-0.516823	-0.0853366	-0.329431
Smc3	0.0001	-0.690542	-0.362729	-0.816648	-0.753341	-0.856074
Nhsl1	0.0001	-0.690534	-0.295665	-0.638555	-0.986548	-1.08288
Prpf19	0.0001	-0.689931	0.0072121	-1.01426	-0.841478	-1.07637
Gm5547	0.0001	-0.689212	-0.136355	-0.689212	-0.430158	-0.513895
Gpr155	0.0001	-0.688859	0.195484	-0.508122	0.913346	-0.221175
Patz1	0.0001	-0.688705	-0.515225	-1.0886	-0.865454	-1.1234
Fam212a	0.0001	-0.688191	0.183757	-1.10814	-0.686151	-0.901288
Gm15987	0.0001	-0.687658	-0.439569	-0.588039	-0.423684	-0.72386
Tubb2a-ps2	0.0001	-0.687565	-0.587833	-0.655955	-0.268888	-0.824632
Smarcc1	0.0001	-0.686959	-0.454785	-0.812992	-1.05032	-1.25376
Gprin3	0.0001	-0.686939	-0.149515	-0.625492	-0.439759	-0.469336
Acsl5	0.0001	-0.685747	-0.113715	-0.456643	0.467597	0.157347
F7	0.0001	-0.685441	0.878874	-0.895984	2.79676	1.73053
Dcakd	0.0001	-0.684504	-0.58236	-0.958409	-0.289104	-0.304641
BC005764	0.0001	-0.684449	-0.448434	-1.8806	-0.973454	-1.26195
Ctcf	0.0001	-0.683391	-0.304088	-0.96298	-0.801216	-0.918688
Rpgr	0.0001	-0.682559	-0.42495	-0.69477	-0.582605	-0.588972
Rgs14	0.0001	-0.682439	-0.498787	-2.70232	-1.72549	-2.18139
Clpx	0.0001	-0.68239	0.165421	-0.327213	0.444755	-0.110762
Gnao1	0.0001	-0.682356	-0.529771	-0.729475	0.21386	-0.316825
5730559C18Rik	0.0001	-0.681762	-0.425921	-1.57167	-0.987804	-1.49249
Gm14548	0.0001	-0.680723	-0.885828	-2.46798	-1.54058	-1.72077
Bambi	0.0001	-0.679975	-0.127815	-0.866142	-0.330628	-0.592414
Reep1	0.0001	-0.678892	-0.192322	-0.772871	-0.0424957	-0.62662
Slc27a5	0.0001	-0.67858	2.19479	-0.318644	2.77473	2.58082
Chp2	0.0001	-0.678174	0.212637	-0.649829	0.638303	0.00195375
Il18bp	0.0001	-0.677291	-0.925533	-1.61409	0.0846013	-0.318183
Plcl1	0.0001	-0.676199	0.567053	-0.677815	1.19584	0.890592
Dsn1	0.0001	-0.675624	-0.424481	-0.898522	-0.430658	-0.622359
Zc3h7b	0.0001	-0.674208	-0.283063	-0.789616	-0.462192	-0.602032
Dbi	0.0001	-0.674205	0.352657	-0.231541	0.664144	0.083428
Cyp2c69	0.0001	-0.674041	-0.616949	-0.674041	-0.42669	-0.548819
Samd1	0.0001	-0.673885	-0.329788	-0.778754	0.0555331	0.00651109
Brip1	0.0001	-0.672589	-0.312536	-0.967405	-0.208855	-0.574833
Aars2	0.0001	-0.671663	-0.369259	-1.19346	-0.442197	-0.449657
Stag1	0.0001	-0.671091	-0.320584	-0.571857	-0.646755	-0.816027
Dars2	0.0001	-0.670525	-0.0440686	-0.145278	0.0985986	0.0728288
Zhx3	0.0001	-0.669143	0.171127	-0.917022	0.160722	-0.300006
Ugt2b5	0.0001	-0.667541	-0.00599218	-0.151655	1.5628	0.732744
Lbp	0.0001	-0.667458	0.597563	0.373057	0.488061	-0.330825
Rbm4b	0.0001	-0.667371	-0.151993	-0.897304	-0.623199	-1.0152
Fgf21	0.0001	-0.667278	-0.475373	-0.769737	1.65932	-0.329288
Chst13	0.0001	-0.667142	0.00132203	-0.430346	1.2963	0.736201
Nrg1	0.0001	-0.667079	-0.311512	-1.32502	-1.03385	-1.11005
Orc1	0.0001	-0.667032	-0.466979	-0.931065	-0.751982	-0.925116
Mmp14	0.0001	-0.666907	-0.996085	-1.56634	-0.786613	-0.962002
Zfp618	0.0001	-0.665557	-0.47384	-0.832807	-0.0586077	-0.767157
Efcab11	0.0001	-0.665371	-0.725494	-1.03625	-0.462813	-0.758834
Nr1h4	0.0001	-0.665014	1.24809	0.415916	1.89457	1.1216
Trip13	0.0001	-0.664311	-0.388092	-0.843527	-0.853304	-0.984756
Cntrob	0.0001	-0.66326	-0.31638	-0.697756	-0.149911	-0.214977
Mia2	0.0001	-0.663056	0.153724	-0.566487	-0.0697633	-1.06825
Gemin2	0.0001	-0.662685	-0.0225876	-0.598175	-0.644812	-0.740734
Arntl	0.0001	-0.66211	0.0113479	-0.963709	-0.0612473	-0.167165
Zfhx4	0.0001	-0.661539	-0.128686	-0.597476	-0.36882	-0.512199
Zw10	0.0001	-0.660598	-0.0893025	-0.809019	-0.45373	-0.601813
Slc29a4	0.0001	-0.660402	-0.652898	-0.820339	-0.415129	-0.65542
Edc3	0.0001	-0.659516	-0.703888	-0.898265	-0.771389	-1.00536
Cks2	0.0001	-0.658776	-0.0960387	-0.538161	-0.214464	-0.581996
Upp1	0.0001	-0.658555	0.162088	-0.335404	0.283229	-0.136565
Pira1	0.0001	-0.658173	-0.872511	-2.44105	-1.46446	-1.63614
Mir505	0.0001	-0.657955	0.333096	-0.575537	0.726328	-0.0740858
Ptx3	0.0001	-0.657652	-0.171996	-1.00762	0.805963	0.268888
Nlrp1a	0.0001	-0.657646	-0.34901	-0.879458	-0.786629	-0.878729
Epb4.1	0.0001	-0.657633	0.141322	-0.225903	0.0233788	-0.0724515
Ms4a3	0.0001	-0.657335	-0.394987	-4.9636	-0.871857	-3.62731
Phkb	0.0001	-0.657237	-0.267381	-0.316318	0.0953764	0.00372924
Mast1	0.0001	-0.65714	-0.123944	-1.19814	-0.307218	-1.15311
Adipor2	0.0001	-0.656317	0.23118	-0.162848	0.508358	0.34372
Kif24	0.0001	-0.656288	-0.318927	-0.67319	-0.356813	-0.356959
St6galnac4	0.0001	-0.656249	-0.346533	-1.00052	-0.216759	-0.234472
Mmp8	0.0001	-0.655993	-0.579056	-2.95965	-1.22717	-1.76679
Adi1	0.0001	-0.655358	-0.0565537	-0.356077	-0.0271675	-0.13575
E130215H24Rik	0.0001	-0.655233	-0.264001	-0.434745	0.0170891	-0.398821
2310040G24Rik	0.0001	-0.6542	0.0571064	-0.84062	0.0116838	-0.327761
Dcps	0.0001	-0.653707	-0.0178451	-0.738243	0.0629491	-0.210617
Mum1l1	0.0001	-0.652573	0.677072	-0.332574	-0.0912891	-0.984178
Kif14	0.0001	-0.65226	-0.292853	-1.12459	-0.73078	-0.907417
Gucd1	0.0001	-0.650833	0.0275755	-0.761619	0.263182	-0.506593
Cenpp	0.0001	-0.650138	-0.0884368	-1.00204	-0.223115	-0.699005
Klrk1	0.0001	-0.650134	-0.527056	-0.650134	-0.584027	-0.650134
Isoc1	0.0001	-0.649876	-0.319628	-0.71436	-0.405707	-0.544364
Il16	0.0001	-0.649705	-0.418371	-2.35548	-1.9019	-1.94405
Pglyrp2	0.0001	-0.649158	0.309396	-0.733643	2.09109	1.00573
Pif1	0.0001	-0.64895	-0.599839	-1.67116	-0.580251	-0.933638
Igf1	0.0001	-0.648822	-0.0461376	-0.457308	1.85911	1.28889
Gpr183	0.0001	-0.648635	-0.458276	-0.661188	-0.274783	-0.299483
Jag1	0.0001	-0.648085	-0.556903	-0.927465	-2.12833	-2.30449
Odf3b	0.0001	-0.648021	-0.296868	-0.829492	-0.368827	-0.673592
Athl1	0.0001	-0.647966	-0.256334	-0.904598	-0.0404757	-0.314123
Mir1896	0.0001	-0.64735	-0.286692	-0.579199	-0.496755	-0.981233
Snord98	0.0001	-0.646961	-0.247803	-0.598272	-1.01041	-1.08625
Mctp2	0.0001	-0.646456	-0.117797	-0.475411	0.518193	0.171641
Mthfd1l	0.0001	-0.64641	0.107124	-0.630717	-0.515794	-1.05333
Pten	0.0001	-0.645679	-0.230537	-0.411915	-0.32156	-0.417579
Dnmt3b	0.0001	-0.645469	-0.158121	-1.36139	-1.1372	-1.26458
Sh3yl1	0.0001	-0.645228	-0.0718517	-0.385148	0.207163	0.127829
Mthfs	0.0001	-0.64476	0.190945	-0.477698	0.919899	0.832876
H2afy	0.0001	-0.644594	-0.44958	-1.03436	-0.769784	-0.990514
Slc6a12	0.0001	-0.64408	0.311113	-1.58551	0.831619	0.353337
Tspan14	0.0001	-0.643429	-0.498339	-1.16608	-0.552399	-0.664039
Lrrc3	0.0001	-0.643276	0.581011	-0.477438	1.2276	0.280814
Edn1	0.0001	-0.642892	-0.985292	-1.6524	-0.968101	-1.04741
Itsn1	0.0001	-0.642846	0.116586	-0.594439	0.236851	0.0571366
Gm16894	0.0001	-0.641527	-0.667834	-2.29009	-0.893626	-1.65852
Shroom1	0.0001	-0.640579	0.840759	-0.865889	1.1054	0.4927
Adck3	0.0001	-0.640248	-0.253004	-0.873272	0.227459	-0.0138447
Pola2	0.0001	-0.639043	-0.249764	-1.30464	-0.747578	-0.786912
Rtkn	0.0001	-0.638896	-0.0943521	-0.677249	-0.00894569	-0.4427
Tmem86b	0.0001	-0.638059	-0.0901092	-0.914851	0.471748	-0.417531
Trim37	0.0001	-0.637912	-0.115167	-0.503056	-0.551928	-0.680534
Lmo1	0.0001	-0.637615	-0.498512	-1.04604	-0.887517	-1.09631
2810002D19Rik	0.0001	-0.637383	-0.24272	-0.376221	-0.38684	-0.505347
Pole	0.0001	-0.636279	-0.258247	-1.34074	-0.959242	-1.01421
Wdr6	0.0001	-0.635851	-0.606107	-1.5299	-1.2319	-1.32698
Tnfrsf11b	0.0001	-0.635438	-1.16526	-1.44878	-0.990646	-1.1786
Clec2d	0.0001	-0.634676	-0.450963	-0.773391	-0.028851	-0.405085
Asf1a	0.0001	-0.634281	-0.488441	-0.529659	-0.667636	-0.769391
Pld1	0.0001	-0.632324	0.122619	-0.126172	0.423712	0.279142
Mcm8	0.0001	-0.632117	-0.389657	-0.526984	-0.289714	-0.366519
Mmab	0.0001	-0.63203	-0.0610125	-0.600616	0.461608	-0.0430402
D4Wsu53e	0.0001	-0.631565	-0.22935	-2.18792	-1.47057	-1.60511
Grb14	0.0001	-0.631082	-0.0347813	-0.0494008	-0.31992	-0.486736
Mir1843b	0.0001	-0.63084	-0.321588	-0.689801	-0.532059	-0.633997
Col28a1	0.0001	-0.630621	0.317239	-0.405313	2.21243	0.84946
Whrn	0.0001	-0.62989	0.0458407	-0.682662	-0.131191	-0.17912
Xbp1	0.0001	-0.629075	0.655991	-0.158033	1.09346	0.299626
Mir541	0.0001	-0.628752	1.35365	-0.340583	-0.323038	-0.34668
Donson	0.0001	-0.628594	-0.165993	-0.869454	-0.443588	-0.719317
4930579G18Rik	0.0001	-0.6283	0.133063	-1.01871	-0.719203	-0.844408
C1qtnf2	0.0001	-0.628112	-0.0855972	-0.608186	0.415004	0.104121
Entpd8	0.0001	-0.628095	0.123694	-0.616662	0.569065	0.121921
BC025920	0.0001	-0.628066	-0.28422	-0.663522	-0.581188	-0.624035
Acads	0.0001	-0.628012	-0.196657	-0.558017	-0.131355	-0.347339
Mtmr11	0.0001	-0.627954	-0.474771	-0.833916	-0.262957	-0.563412
Tonsl	0.0001	-0.62682	-0.266934	-1.09986	-0.364686	-0.40271
Ebf1	0.0001	-0.62654	0.0324751	-0.459903	-0.0162074	-0.332782
Hvcn1	0.0001	-0.625942	-0.276398	-1.75947	-1.40455	-1.41958
Fah	0.0001	-0.625561	0.72279	-0.964943	0.28722	-0.0782387
Gpbp1l1	0.0001	-0.623236	-0.0583072	-0.527205	-0.17631	-0.239507
Ptrh2	0.0001	-0.62265	-0.284457	-0.642777	-0.588802	-0.662077
Scp2	0.0001	-0.622488	0.466441	-0.467205	1.35856	0.255575
Pgm2l1	0.0001	-0.622295	-0.239443	-0.60033	-0.395864	-0.58391
Atl3	0.0001	-0.62191	-0.256573	-0.29923	-0.646173	-0.664147
Irf1	0.0001	-0.621729	-0.517322	-1.42293	-0.914462	-1.18536
Mcf2l	0.0001	-0.621406	-0.475922	-1.07385	-0.255877	-0.41962
Hn1	0.0001	-0.621192	-0.699844	-0.733977	-0.531343	-0.795611
Gnpnat1	0.0001	-0.620877	0.0996179	0.0148398	-0.0185066	-0.14114
Ero1lb	0.0001	-0.619975	0.00813201	-0.404837	0.484576	0.11691
Dnase2b	0.0001	-0.618164	0.332194	-0.501562	1.25777	0.691264
2610307P16Rik	0.0001	-0.617203	-0.53676	-0.657531	-0.227166	-0.510531
C1ql3	0.0001	-0.616755	-0.235543	-0.628956	-0.299826	-0.340924
Mir101b	0.0001	-0.616052	0.597974	-0.0967044	0.368302	-0.114679
Tti1	0.0001	-0.61587	-0.139715	-0.508012	-0.525231	-0.565839
Scarna3a	0.0001	-0.613559	-0.313695	-0.670308	-0.491959	-0.616591
Srrt	0.0001	-0.613121	-0.288834	-1.42273	-0.964491	-1.09946
Rell2	0.0001	-0.612774	-0.213052	-0.544611	-0.247295	-0.308361
Pcyt1b	0.0001	-0.612721	-0.408209	-0.66723	-0.35149	-0.470338
Cxcl5	0.0001	-0.612624	0.0280787	-0.661618	1.25706	-0.0374271
Nudt1	0.0001	-0.612522	-0.313938	-1.06771	0.220346	0.0503618
Fgf11	0.0001	-0.612046	0.802162	-0.0886789	0.427341	0.393453
Smim13	0.0001	-0.611944	-0.161248	-0.575063	-0.201957	-0.362119
Ptprd	0.0001	-0.611645	-0.566874	-1.02069	-0.620314	-1.0064
Apoc2	0.0001	-0.611451	1.45582	-0.348957	2.50035	1.3044
H2-M9	0.0001	-0.611367	-0.397376	-0.681748	-0.316997	-0.698739
Bckdhb	0.0001	-0.609411	0.31237	-0.818376	0.0896293	-0.185554
Gfra1	0.0001	-0.608921	1.96856	-0.0262403	3.92578	2.89183
Trmt1l	0.0001	-0.608611	-0.227445	-0.580254	-0.333782	-0.565801
Amigo1	0.0001	-0.607345	0.0634711	-0.51109	0.00839763	-0.172941
Fen1	0.0001	-0.60698	-0.261621	-1.53682	-0.585173	-1.02048
Set	0.0001	-0.6066	-0.15683	-0.355524	-0.646363	-0.784834
Nxpe5	0.0001	-0.605843	-0.199942	-0.380458	0.850414	-0.139973
Slc25a5	0.0001	-0.605821	-0.0884852	-0.814915	-0.410642	-0.438657
Larp7	0.0001	-0.605646	-0.324714	-0.992784	-0.893122	-1.04055
Nedd9	0.0001	-0.605543	-0.149441	-1.2123	-1.05117	-1.14225
4933424G05Rik	0.0001	-0.605362	-0.0522356	-0.679184	-0.031644	-0.502896
Pnpla3	0.0001	-0.60536	0.144601	-0.509977	1.3907	0.622655
Zkscan1	0.0001	-0.604941	0.00726425	-0.265563	-0.238955	-0.308324
Fbxo10	0.0001	-0.6047	-0.58031	-0.757032	-0.45801	-0.604794
Timm21	0.0001	-0.604497	-0.0833637	-0.22448	-0.311242	-0.596372
Ak3	0.0001	-0.604317	0.549363	-0.133731	0.626017	0.256929
Atp11b	0.0001	-0.603537	-0.134495	-0.69754	-0.701045	-0.785538
Ctsh	0.0001	-0.603068	-0.501187	-0.908359	0.533122	-0.0676921
Gm3002	0.0001	-0.602451	-0.452391	-0.871819	-0.851773	-0.902674
Fbxo9	0.0001	-0.6023	-0.108116	-1.3042	-0.183166	-0.811529
Usp13	0.0001	-0.601595	0.0394823	-0.440722	-0.306536	-0.347302
Ulk1	0.0001	-0.600113	-0.18522	-0.886263	0.18879	0.0112416
Rtp3	0.0001	-0.599548	0.652879	0.0102985	1.91633	0.802101
Fbxo16	0.0001	-0.598949	-0.367015	-0.510902	-0.000373993	-0.337075
Rnf152	0.0001	-0.598754	-0.230799	-0.436126	-0.146337	-0.468058
Nxf1	0.0001	-0.597731	-0.261587	-1.26982	-0.913297	-0.950815
Cldnd2	0.0001	-0.597655	0.194737	-0.43618	2.34739	1.64754
Agxt2l1	0.0001	-0.597287	0.241754	-0.591051	-0.414392	-0.464296
H1fx	0.0001	-0.597228	-0.225469	-0.333583	0.848597	0.124276
Actg2	0.0001	-0.596978	-0.776638	-2.80008	-2.76376	-2.78249
Sars2	0.0001	-0.595977	-0.135761	-1.23785	-0.843126	-0.857027
Mgst2	0.0001	-0.595172	-0.212155	-0.255699	0.412863	-0.21234
Cdkn2c	0.0001	-0.59497	-0.375048	-0.637459	0.731726	0.282115
Elane	0.0001	-0.593617	-0.684539	-6.19751	-1.08946	-4.2692
Fahd1	0.0001	-0.593377	0.00632266	-0.595667	0.155	-0.0565643
Pdgfa	0.0001	-0.592026	-0.941976	-1.427	-0.279575	-0.799244
Fbxo22	0.0001	-0.590854	0.0899099	-0.564311	-0.341935	-0.529107
Nup93	0.0001	-0.590824	-0.169172	-0.6095	-0.195167	-0.238617
Cldn15	0.0001	-0.590698	-0.46852	-2.00345	-1.39059	-1.75666
Gen1	0.0001	-0.590398	-0.136343	-1.07591	-0.530678	-0.680185
Hat1	0.0001	-0.59002	-0.186117	-0.508396	-0.195173	-0.38204
Hist2h2be	0.0001	-0.589875	-0.299584	-0.589882	-0.0542904	-0.175636
Apon	0.0001	-0.589671	1.96287	-0.420848	2.7313	0.961425
D430020J02Rik	0.0001	-0.589104	-0.0949938	-0.7654	-0.475969	-0.639582
Pnpla7	0.0001	-0.588246	-0.387787	-2.06165	-0.140611	-0.167551
Klf15	0.0001	-0.587532	0.214785	-0.45363	-0.079775	-0.117888
Tle3	0.0001	-0.586838	-0.106046	-1.18262	0.211358	-0.197199
Adcy2	0.0001	-0.586744	-0.351056	-0.546061	0.653751	0.598872
Sephs1	0.0001	-0.586691	-0.175597	-0.732321	-0.308013	-0.726564
Esr1	0.0001	-0.586056	-0.550667	-0.596631	-0.0415916	-0.168515
Pold3	0.0001	-0.58605	-0.162201	-0.672079	-0.179632	-0.425818
BC024386	0.0001	-0.585643	0.952171	-0.39503	1.74419	0.73474
Hnrnpa2b1	0.0001	-0.585448	-0.204127	-0.863924	-0.811633	-1.0327
Zfp873	0.0001	-0.585357	-0.329895	-0.605511	-0.511703	-0.76089
1300018J18Rik	0.0001	-0.585182	-0.151843	-0.362643	0.24495	0.12681
Cnrip1	0.0001	-0.584794	-0.525405	-1.0849	0.519165	0.465719
Ccar1	0.0001	-0.584788	-0.208908	-0.58808	-0.804503	-0.89862
Il1rap	0.0001	-0.584745	-0.384676	-0.591198	-0.170804	-0.331999
Rac2	0.0001	-0.584489	-0.689972	-3.02855	-1.83796	-1.87547
Erg	0.0001	-0.584356	-0.0879805	-2.30227	-1.41932	-1.85882
Mn1	0.0001	-0.583573	-0.495612	-0.825354	-0.520632	-0.603466
Tstd1	0.0001	-0.581935	0.428784	-0.820677	0.565664	0.268192
Atad2b	0.0001	-0.5801	-0.159342	-0.773628	-0.759661	-0.914472
Casp7	0.0001	-0.579686	-0.150098	-0.462524	0.571771	0.240582
Inpp4a	0.0001	-0.579165	-0.186826	-0.848368	-0.226259	-0.384981
Ppp2r5a	0.0001	-0.578471	-0.231346	-0.63226	-0.605928	-0.832114
Pccb	0.0001	-0.577323	-0.251593	-0.771284	-0.312763	-0.604938
Brsk1	0.0001	-0.576063	-0.407546	-1.05432	-0.164285	-0.287329
Vrk2	0.0001	-0.575924	-0.370619	-0.635511	-0.38929	-0.550339
Kdm2b	0.0001	-0.57507	-0.298619	-0.936792	-0.202519	-0.260782
Mppe1	0.0001	-0.57474	-0.602371	-1.51238	-0.798937	-0.899729
Ubxn2b	0.0001	-0.573377	-0.0279467	-0.377169	-0.311245	-0.327975
Krba1	0.0001	-0.573213	-0.216644	-0.704838	-0.224822	-0.310521
Gjc1	0.0001	-0.57288	-0.689033	-0.921625	-0.461869	-0.579746
Mthfd2l	0.0001	-0.572363	-0.393982	-0.455928	0.0824357	-0.0893156
Rhoh	0.0001	-0.571798	-0.036458	-0.850895	-0.697579	-0.7214
Stxbp4	0.0001	-0.571008	-0.00302271	-0.437915	0.152527	-0.161807
Mastl	0.0001	-0.570989	-0.351955	-0.612236	-0.178762	-0.261763
LOC100503676	0.0001	-0.570815	-0.0670454	-1.0739	-0.0749115	-1.2003
Pbrm1	0.0001	-0.57059	-0.276669	-0.592579	-0.865193	-1.0199
Gch1	0.0001	-0.569965	0.141244	-0.684922	0.17576	-0.144056
Cd96	0.0001	-0.56882	0.0078453	-0.467613	-0.454067	-0.473211
Lingo1	0.0001	-0.568487	-0.204761	-0.511132	-0.0165952	-0.167931
Slc26a1	0.0001	-0.566985	0.622487	-0.646924	0.843838	0.17547
Aldh5a1	0.0001	-0.566416	0.148082	-0.172236	0.442599	0.441028
Tbl1xr1	0.0001	-0.56636	0.0632871	-0.120272	-0.386798	-0.511821
Abhd3	0.0001	-0.566328	0.441778	-0.0811648	0.986361	-0.135817
Gcfc2	0.0001	-0.565156	0.350211	-0.37554	0.251045	-0.39443
Myo18a	0.0001	-0.563417	0.223919	-0.0171702	0.480073	0.171671
Ube2cbp	0.0001	-0.563211	0.482468	-0.735891	-0.25927	-0.543092
Cenpm	0.0001	-0.563037	-0.000176004	-0.207881	2.82429	1.38316
Prob1	0.0001	-0.56232	-0.146317	-0.555266	0.269433	-0.116541
Cdc27	0.0001	-0.561561	-0.243918	-0.418548	-0.456196	-0.542127
Pi4ka	0.0001	-0.561529	-0.0990005	-0.456548	-0.278847	-0.295902
Lce1l	0.0001	-0.561483	-0.363301	-0.704263	-0.309841	-0.589158
Myef2	0.0001	-0.561396	-0.42461	-0.9192	-0.836708	-1.00523
Tmem86a	0.0001	-0.561115	-0.0886172	-0.593048	1.2229	0.31992
Dhdds	0.0001	-0.56001	-0.327408	-0.379151	-0.298593	-0.361965
Sult2a2	0.0001	-0.559911	1.01379	-0.213277	0.0517024	-0.423259
Wbscr25	0.0001	-0.559866	-0.352036	-0.52512	-0.439489	-0.451959
Npl	0.0001	-0.559665	0.311076	-0.979629	1.47906	1.16944
4931428F04Rik	0.0001	-0.558207	0.107208	-0.679219	0.329732	0.18932
Rfwd3	0.0001	-0.557477	-0.280653	-0.695734	-0.664816	-0.896025
Ap4m1	0.0001	-0.557243	-0.245347	-0.632291	-0.595207	-0.607714
Jun	0.0001	-0.556987	-0.420141	-1.89663	-0.0371831	-0.317074
Gtf2ird1	0.0001	-0.556497	-0.468918	-0.611833	-0.166508	-0.183826
Acadl	0.0001	-0.555896	-0.257981	-0.274598	-0.316801	-0.589416
Zbtb5	0.0001	-0.555266	-0.229068	-0.669502	-0.161627	-0.466514
Kbtbd11	0.0001	-0.555179	0.296346	0.212219	1.59421	1.02955
Il15ra	0.0001	-0.555062	0.216774	-1.86441	-0.273934	-0.646039
Gm9159	0.0001	-0.554935	-0.723214	-0.972625	-0.167443	-0.530815
Gm5901	0.0001	-0.554842	-0.535902	-0.900379	-0.777401	-0.839505
Rai1	0.0001	-0.554566	-0.150771	-1.10687	-1.17453	-1.19504
Jarid2	0.0001	-0.554186	-0.245908	-0.694909	-0.720849	-0.770326
Soat2	0.0001	-0.553868	0.470928	-0.365103	0.779097	0.277039
Trp53	0.0001	-0.553776	-0.328394	-1.27715	-1.11084	-1.17771
Ipo8	0.0001	-0.553671	-0.176521	-0.546874	-0.200508	-0.575083
Txnrd2	0.0001	-0.553627	-0.122351	-0.835161	-0.215741	-0.266708
Slc3a1	0.0001	-0.553446	1.27357	-0.461571	2.92055	1.75602
Pilrb1	0.0001	-0.553441	-0.168035	-2.62401	-1.86103	-2.82325
Il1r2	0.0001	-0.553387	-0.59865	-1.62502	-0.945266	-1.70694
Fbxl15	0.0001	-0.55335	-0.0501889	-0.268033	0.331143	0.0787356
Tmem158	0.0001	-0.553339	0.0493179	-0.560159	-0.531906	-0.562233
Gulo	0.0001	-0.553255	0.547431	-0.106906	2.94296	1.35479
Cenpl	0.0001	-0.552788	-0.222707	-0.584636	-0.216526	-0.370914
Rnaseh2c	0.0001	-0.552728	-0.314666	-0.982331	-0.187087	-0.297977
Fahd2a	0.0001	-0.552352	-0.332033	-0.667838	-0.601677	-0.635486
Tram2	0.0001	-0.552022	-0.168508	-0.206625	-0.292192	-0.44012
Nfkbid	0.0001	-0.551107	-0.495014	-1.83478	-1.31943	-1.45437
Rad21	0.0001	-0.550788	-0.393909	-0.546054	-0.657249	-0.759444
Hhipl1	0.0001	-0.550249	0.0745139	-0.880541	0.383588	0.329721
4930442L01Rik	0.0001	-0.550098	0.421512	-0.338622	1.18229	0.655378
Atp11c	0.0001	-0.549499	0.126353	-0.706414	0.838773	-0.170613
Eif4enif1	0.0001	-0.54948	-0.24046	-0.476338	-0.500699	-0.627792
Naprt1	0.0001	-0.549334	0.949731	0.34204	1.63024	0.951525
Pgm3	0.0001	-0.549159	0.10863	-0.255239	0.642405	0.252919
Ngly1	0.0001	-0.549059	-0.135005	-0.219125	-0.51388	-0.636945
Cxxc5	0.0001	-0.548987	0.0943365	-0.113346	0.0504573	-0.398159
Rdh1	0.0001	-0.547518	0.0254997	-0.314606	0.380006	-0.242336
Pigh	0.0001	-0.546951	0.0761626	-0.624409	-0.640177	-0.79169
Erh	0.0001	-0.545844	-0.241483	-0.609163	-0.407893	-0.744091
Foxred2	0.0001	-0.545688	0.00117917	-0.805492	-0.465787	-0.484259
Lrpprc	0.0001	-0.545271	-0.105529	-0.721279	-0.311354	-0.426695
Abca2	0.0001	-0.544718	-0.182842	-0.881294	-0.347814	-0.363696
Setmar	0.0001	-0.544503	-0.241177	-0.429092	-0.0402058	-0.417325
Fanca	0.0001	-0.54408	-0.330186	-1.49765	-0.783777	-0.868899
Tspan33	0.0001	-0.543337	-0.409129	-0.800276	-0.0401049	-0.386603
Ttc7	0.0001	-0.542734	-0.156795	-0.950431	0.319072	-0.334401
Dhx9	0.0001	-0.542533	-0.140677	-0.696907	-1.09262	-1.32035
Mir466f-3	0.0001	-0.542327	0.715811	0.435127	0.290899	-0.0107715
Acsl3	0.0001	-0.541809	-0.264746	-0.618043	-0.328155	-0.680591
Fbxo27	0.0001	-0.541529	-0.484876	-0.776725	-0.549077	-0.607198
Tmeff2	0.0001	-0.541028	-0.23241	-0.389598	-0.379322	-0.405999
Ece1	0.0001	-0.540739	-0.281062	-0.527239	0.00984969	-0.13704
Ppp1r3b	0.0001	-0.540342	-0.00734918	-0.790485	-0.19101	-0.340578
F2rl2	0.0001	-0.540169	-0.126922	-0.508337	-0.668745	-0.823234
Elp4	0.0001	-0.539881	-0.0463013	-0.272394	-0.220864	-0.491452
Rnaseh2a	0.0001	-0.539786	0.34975	0.101022	0.296528	0.0257256
Arhgap26	0.0001	-0.539742	-0.27733	-0.44806	-0.349244	-0.563693
Qrsl1	0.0001	-0.539318	-0.328636	-0.3956	-0.395929	-0.491045
Slc16a14	0.0001	-0.538345	0.206814	-0.621517	-0.125856	-0.290834
Mlf1ip	0.0001	-0.537208	-0.32936	-1.0374	-0.216345	-0.235975
Itpripl1	0.0001	-0.536621	-0.311005	-0.719353	-0.122601	-0.301462
3110007F17Rik	0.0001	-0.536382	-0.142535	-0.449061	-0.0561229	-0.36059
Rangap1	0.0001	-0.536005	-0.00205503	-0.513192	-0.274261	-0.620868
Clec4a2	0.0001	-0.533591	-0.57907	-2.38886	-1.48604	-1.64189
Tmx4	0.0001	-0.533355	-0.384741	-0.548203	-0.595751	-0.753173
Zfp60	0.0001	-0.533123	-0.0339825	-0.262135	-0.394301	-0.669235
Ocel1	0.0001	-0.532903	-0.345026	-0.724885	-0.756841	-0.862898
Abcc6	0.0001	-0.532538	0.256357	-0.453323	0.954297	0.0796673
Spop	0.0001	-0.532094	-0.265884	-0.291751	0.247488	0.135942
Baz1a	0.0001	-0.532063	-0.15917	-0.644513	-0.807317	-0.998092
Ntf3	0.0001	-0.531621	-0.0313098	-0.209088	0.690379	0.396767
Nsun4	0.0001	-0.531374	0.0697534	-0.707999	-0.589325	-0.654492
Scn3b	0.0001	-0.530141	-0.32017	-0.519308	-0.12517	-0.290399
Sae1	0.0001	-0.529377	-0.335711	-0.535913	-0.404805	-0.555627
Slc4a2	0.0001	-0.5291	-0.386444	-1.28574	-0.069879	-0.521149
Zfp422	0.0001	-0.529034	-0.180528	-0.78189	-0.580904	-0.95895
D730005E14Rik	0.0001	-0.528751	-0.0897311	-0.809872	0.0874542	-0.113695
Mustn1	0.0001	-0.528199	-0.152643	-0.71287	-0.420757	-0.507184
Pdk1	0.0001	-0.527628	0.0819496	-0.227564	0.221335	-0.139155
Tnfsf18	0.0001	-0.52626	0.256313	-0.135367	2.61803	1.97256
Man1a	0.0001	-0.525717	0.32724	-0.60804	0.0310834	-0.475634
Rasd2	0.0001	-0.52552	-0.176685	-0.380594	-0.500353	-0.510491
Ankrd13b	0.0001	-0.524711	-0.208171	-0.93836	-0.589532	-0.867141
Smim5	0.0001	-0.5245	-0.37317	-1.59	-1.19915	-1.45896
Ppargc1a	0.0001	-0.52408	-0.192815	-0.504872	-0.592944	-0.672629
Abca8a	0.0001	-0.52402	0.299491	-0.419952	-0.157357	-0.371748
Fxyd4	0.0001	-0.523969	-0.312308	-1.00296	-0.871017	-0.928889
Fut7	0.0001	-0.523847	-0.398465	-0.811512	-0.631628	-0.646139
Diras2	0.0001	-0.52364	-0.110099	-0.477966	0.561686	-0.126745
Syce2	0.0001	-0.522536	-0.39509	-0.76532	-0.370696	-0.388183
Fam222a	0.0001	-0.522513	-0.0933141	-0.588077	0.373742	0.0960309
Dopey1	0.0001	-0.521089	-0.0732594	-0.400063	-0.467766	-0.541728
Pydc4	0.0001	-0.521048	-0.466057	-0.644718	-0.540941	-0.55074
Prr16	0.0001	-0.520567	-0.0304195	-0.228279	1.88369	0.937486
Gm4951	0.0001	-0.520373	-0.216364	-0.329611	1.9446	0.779238
Cntln	0.0001	-0.520303	-0.465611	-0.645603	-0.137552	-0.263449
Rtn4rl2	0.0001	-0.520252	1.9131	0.979547	3.62211	3.47125
Ppp2r3a	0.0001	-0.519814	-0.258856	-0.512413	-0.374395	-0.485672
Zfp523	0.0001	-0.518716	-0.260027	-1.29327	-0.0225228	-0.355647
Erp29	0.0001	-0.518643	-0.214462	-0.754522	0.0434444	-0.0345259
Bbox1	0.0001	-0.517683	0.00726108	-0.517683	0.954593	0.011495
Tbc1d8b	0.0001	-0.517275	0.116764	0.108159	0.207509	-0.395571
Herc4	0.0001	-0.517186	0.0941212	-0.191471	-0.16167	-0.176159
D14Abb1e	0.0001	-0.516919	-0.339083	-0.698595	-0.683946	-0.763908
Gm6455	0.0001	-0.516562	-0.292324	-0.805932	-0.798882	-1.00337
D230025D16Rik	0.0001	-0.51643	0.120584	-0.800299	-0.391438	-0.393441
Casd1	0.0001	-0.515617	-0.34556	-0.600546	-0.44767	-0.593763
Acvr1b	0.0001	-0.515469	0.00222195	-0.245339	0.0652219	-0.0875563
Map3k4	0.0001	-0.513637	-0.231477	-0.376537	-0.337897	-0.411793
Cyp2d13	0.0001	-0.512918	-0.281939	-0.472915	0.890615	0.823322
2810442I21Rik	0.0001	-0.512668	-0.233923	-0.550189	-0.288412	-0.47909
Siah1b	0.0001	-0.512614	-0.350763	-0.636337	-0.598494	-0.757591
Ube2d2b	0.0001	-0.512326	0.127379	-0.318238	-0.412115	-0.609823
B230219D22Rik	0.0001	-0.511753	-0.117602	-0.582462	-0.601639	-0.683152
Gas1	0.0001	-0.511353	-0.335528	-0.908804	0.0518197	-0.0328781
Pilrb2	0.0001	-0.511086	-0.286762	-2.44071	-2.1253	-2.3871
Tlr12	0.0001	-0.510477	-0.128698	-0.572488	-0.545387	-0.572488
Casq1	0.0001	-0.509459	-0.0700505	-0.226281	-0.151863	-0.267563
Pole4	0.0001	-0.509031	-0.0279488	-0.555336	-0.323097	-0.72098
Reep3	0.0001	-0.508956	-0.237827	-0.440574	-0.560226	-0.594809
Tfcp2	0.0001	-0.508358	-0.110418	-0.279875	0.183117	-0.0981059
Tbl2	0.0001	-0.508356	0.0740826	-0.345424	0.0679735	-0.657859
Dio1	0.0001	-0.508241	0.851981	-0.340742	2.23135	0.718608
Recql4	0.0001	-0.506921	-0.0683244	-1.00756	-0.582953	-0.744733
Hr	0.0001	-0.506824	-0.61534	-1.17331	-0.773817	-1.02066
Gss	0.0001	-0.505994	0.238138	-0.364686	0.0969199	-0.326996
Shq1	0.0001	-0.505399	-0.127024	-0.500132	-0.401517	-0.603893
Gm17745	0.0001	-0.504463	-0.113839	-0.617525	-0.182453	-0.617525
Hdac1	0.0001	-0.504175	-0.299142	-0.829397	-0.425485	-0.613403
Tfeb	0.0001	-0.503947	-0.433973	-1.18403	-0.531434	-0.536158
4833422C13Rik	0.0001	-0.503314	-0.110178	-0.655281	-0.129125	-0.143623
Tkt	0.0001	-0.503027	-0.359832	-0.599533	-0.589297	-0.656489
Nts	0.0001	-0.502713	-0.337797	-0.396221	1.72934	-0.0663651
6430548M08Rik	0.0001	-0.502229	-0.501357	-1.7004	-1.23431	-1.25263
Serpinb10	0.0001	-0.501862	0.564593	-0.930872	-0.693027	-0.76609
Slc6a9	0.0001	-0.500709	-0.273645	-0.986011	-0.41441	-0.801717
Psmg4	0.0001	-0.500619	-0.24917	-0.910231	-0.617713	-0.725774
Gm5113	0.0001	-0.500604	-0.327948	-0.346082	-0.0153325	-0.275664
Sec14l2	0.0001	-0.500544	0.839271	-0.427726	2.15988	1.13711
Zfand4	0.0001	-0.500391	-0.233757	-1.45288	-0.319396	-0.380491
Mrpl50	0.0001	-0.50011	0.159064	-0.344468	-0.0200794	-0.373471
Rnf135	0.0001	-0.50004	-0.443214	-0.927269	-0.46392	-0.594127
Tmem138	0.0001	-0.499685	-0.215743	-0.227272	-0.370708	-0.529112
8430429K09Rik	0.0001	-0.499679	0.128884	-0.298216	-0.145636	-0.207685
Kcp	0.0001	-0.497924	-0.391161	-0.666375	0.585078	0.161207
Cpsf6	0.0001	-0.497917	-0.380677	-1.09544	-1.17475	-1.29848
Tango6	0.0001	-0.497139	-0.0336868	-0.440829	-0.175587	-0.43407
Clec5a	0.0001	-0.496571	-0.643846	-2.85569	-1.73883	-2.44758
Trim28	0.0001	-0.496071	-0.25761	-0.972921	-0.958951	-1.01328
Slc9a7	0.0001	-0.495961	-0.410857	-0.675299	0.369796	-0.277214
Xylt1	0.0001	-0.495349	-0.339536	-0.984722	-0.559346	-0.676394
Umps	0.0001	-0.495137	-0.0583582	-0.842237	-0.574856	-0.622279
Pole2	0.0001	-0.49428	-0.380078	-0.835959	0.356933	-0.144914
Col27a1	0.0001	-0.494226	-0.145336	-1.4974	-1.17905	-1.44732
Tbx1	0.0001	-0.493037	-0.0543262	-0.202787	0.150452	-0.17498
Adcy3	0.0001	-0.492828	-0.255404	-0.835551	0.604711	0.498045
Ip6k2	0.0001	-0.492615	-0.01836	-0.192652	-0.320323	-0.3631
Acpp	0.0001	-0.492601	-0.779391	-2.37798	0.602214	-1.70194
Pds5a	0.0001	-0.492556	-0.158814	-0.260552	-0.680541	-0.762625
P2ry12	0.0001	-0.491961	-0.164097	-1.05384	0.376609	-0.0970572
Clcn4-2	0.0001	-0.490924	-0.293345	-0.961241	-0.274193	-0.543024
Aco1	0.0001	-0.490153	0.140437	-0.220596	-0.477189	-0.532506
Bik	0.0001	-0.490043	-0.361166	-0.431846	0.00791612	-0.392071
Mybl2	0.0001	-0.489715	-0.488874	-1.34541	-0.967988	-1.27176
Aldh2	0.0001	-0.488992	0.157164	-0.944005	0.393711	0.288046
Ints8	0.0001	-0.488949	-0.309421	-0.331464	-0.679836	-0.75463
Scd1	0.0001	-0.488658	1.18154	-0.064399	2.99767	1.72279
Rp9	0.0001	-0.488631	-0.445661	-0.714894	-0.142269	-0.57298
Ppm1g	0.0001	-0.487624	-0.361357	-0.684725	-0.684549	-0.747391
A230072C01Rik	0.0001	-0.487535	0.0242374	-0.52958	-0.388001	-0.676918
BC030867	0.0001	-0.487163	-0.173047	-1.16001	-0.289854	-0.567808
Acin1	0.0001	-0.486425	-0.193829	-1.28615	-0.778756	-0.914459
Slc25a10	0.0001	-0.485836	-0.0905123	-0.405166	0.228445	0.182061
Sesn3	0.0001	-0.485582	-0.0663414	-0.279606	0.159624	-0.235869
Klf12	0.0001	-0.485569	0.635928	-0.291353	0.594695	-0.0515085
9830166K06Rik	0.0001	-0.485285	-0.341586	-0.832125	-0.903182	-0.930667
Rp2h	0.0001	-0.485116	-0.223439	-0.470287	-0.160901	-0.267846
Cbx1	0.0001	-0.485006	-0.247236	-0.581993	-0.630793	-0.64449
Slc1a6	0.0001	-0.484785	-0.633098	-2.48142	-2.15237	-2.61748
Cep85	0.0001	-0.484517	0.240727	-0.101717	-0.0839461	-0.182341
Ppp2r5b	0.0001	-0.484338	0.011881	-0.450116	0.635324	0.0603426
Fancm	0.0001	-0.484082	-0.200722	-0.540157	-0.415805	-0.493942
Chi3l1	0.0001	-0.48214	-0.291616	-3.57719	-2.36087	-2.8627
Rnaseh2b	0.0001	-0.481987	-0.523109	-1.17951	-0.62443	-0.875974
Acaca	0.0001	-0.480899	0.0860205	-0.227771	0.278994	-0.00675655
Wbp1l	0.0001	-0.480175	0.0617203	-0.0749811	0.173455	-0.0329314
Fads6	0.0001	-0.480132	0.258456	-0.0437487	-0.72764	-0.771546
Rfc3	0.0001	-0.479446	-0.405651	-0.823663	-0.334443	-0.483828
Klhl23	0.0001	-0.478666	-0.352235	-0.901984	-0.722823	-0.974801
A930006K02Rik	0.0001	-0.478499	0.427552	-0.156319	-0.0928462	-0.468287
Tdh	0.0001	-0.477444	1.57662	-0.442319	-0.0595466	-0.420484
Ttc39a	0.0001	-0.476942	0.0982146	-0.132249	1.47538	0.551196
Maz	0.0001	-0.476676	-0.212451	-0.632008	-0.319244	-0.521233
Ireb2	0.0001	-0.476596	-0.270427	-0.3429	-0.53314	-0.714779
Tfec	0.0001	-0.475706	-0.363547	-1.80189	-0.408442	-0.739932
Dennd5b	0.0001	-0.474114	0.380272	-0.17139	0.146398	-0.0174175
Bend5	0.0001	-0.474094	-0.077768	-0.481247	-0.0358287	-0.137021
Tbc1d14	0.0001	-0.473998	-0.216969	-0.679852	-0.410056	-0.498259
2610019E17Rik	0.0001	-0.472683	-0.190368	-1.21106	-1.71275	-1.91903
Nr2c2	0.0001	-0.472651	-0.237597	-0.521189	-0.641712	-0.682483
Hnrnph2	0.0001	-0.472612	-0.190563	-0.200968	-0.282723	-0.309942
Aldh9a1	0.0001	-0.471954	-0.0978792	-0.461433	-0.186212	-0.2825
H2afj	0.0001	-0.471692	0.00971551	-1.0279	0.225862	-0.00210487
2810004N23Rik	0.0001	-0.471386	-0.0669123	-0.468614	-0.611891	-0.623741
D130017N08Rik	0.0001	-0.471332	0.0467106	-0.392178	-0.279372	-0.403434
Hoga1	0.0001	-0.471128	0.525695	-0.344228	0.17342	-0.170966
Nr1h3	0.0001	-0.470892	0.473144	-1.11068	1.05987	-0.00399307
Nup62-il4i1	0.0001	-0.47082	0.249236	-0.892998	0.615253	-0.181234
Car6	0.0001	-0.469874	0.136007	-0.355757	0.161988	0.114416
Lpar5	0.0001	-0.46899	-0.474294	-0.568902	-0.337701	-0.428217
Snrpe	0.0001	-0.468871	-0.128246	-0.225697	-0.300548	-0.338253
Caprin1	0.0001	-0.468267	-0.231791	-0.393339	-0.691829	-0.747738
Lrfn4	0.0001	-0.468262	-0.101384	-1.10099	-0.0635599	-0.35681
Mphosph9	0.0001	-0.468039	-0.171859	-0.530258	-0.545912	-0.602528
Cyp2d40	0.0001	-0.467397	-0.42137	-0.467397	1.03324	0.65371
Cstf2	0.0001	-0.466553	-0.166431	-0.466224	-0.799857	-0.874233
Ppp1r3g	0.0001	-0.46645	0.214579	-0.211741	-0.0890471	-0.180878
C230035I16Rik	0.0001	-0.46644	-0.535568	-0.983045	-0.772699	-0.894468
Acss2	0.0001	-0.466392	0.0635901	-0.480789	2.2536	1.57232
Ctage5	0.0001	-0.466367	0.0487198	-0.545679	-0.455869	-0.758217
Dpysl2	0.0001	-0.465913	-0.529869	-0.637467	-0.0271853	-0.381234
Ptplad1	0.0001	-0.465086	0.0118856	-0.308897	0.028532	-0.324342
Meaf6	0.0001	-0.464342	-0.0723625	-1.46017	-0.907574	-1.1422
4930471I20Rik	0.0001	-0.464196	-0.221749	-0.603587	1.8522	1.28752
A330069E16Rik	0.0001	-0.464159	0.0373434	-0.417652	-0.194789	-0.196364
Siae	0.0001	-0.46408	-0.219682	-0.477788	0.456685	0.33153
L3mbtl2	0.0001	-0.463236	-0.000907761	-0.599943	-0.403643	-0.665926
Hs3st3b1	0.0001	-0.462763	0.0337038	-0.61825	0.263405	-0.0326278
4930579G24Rik	0.0001	-0.462642	-0.0525933	-0.650133	-0.345808	-0.525414
Polr3b	0.0001	-0.46261	-0.152667	-0.634828	-0.631485	-0.881283
Mrpl49	0.0001	-0.461738	-0.0600891	-0.561756	-0.702855	-0.710583
Eva1a	0.0001	-0.461282	0.372838	-0.524918	1.83862	1.00639
Etfa	0.0001	-0.46112	-0.179622	-0.490209	-0.21726	-0.321819
Ptp4a1	0.0001	-0.460637	0.103315	-0.164918	-0.312778	-0.502088
As3mt	0.0001	-0.459794	0.391012	-0.489306	1.45376	0.793162
Osgepl1	0.0001	-0.459777	-0.0507143	-0.263219	0.0356228	-0.257714
Cyp4v3	0.0001	-0.459478	-0.177222	-0.658011	0.360581	0.0996998
Zbtb18	0.0001	-0.459251	-0.103003	-0.848963	-0.407947	-0.86871
Pde9a	0.0001	-0.459212	0.177028	-0.187094	1.13923	0.863351
Slc22a20	0.0001	-0.458275	-0.205088	-0.585058	-0.474935	-0.497347
Poc1b	0.0001	-0.458102	-0.247658	-0.927976	-0.085823	-0.306549
Spats2l	0.0001	-0.457399	-0.529122	-0.82614	-0.845629	-1.71501
Mtfr2	0.0001	-0.457252	-0.332195	-1.14622	-0.548896	-0.656849
Pelp1	0.0001	-0.454226	-0.178858	-0.656937	-0.506984	-0.606923
Srpx2	0.0001	-0.451913	-0.642545	-0.815824	0.375253	0.267347
Necab3	0.0001	-0.451537	-0.0322773	-0.451992	-0.21132	-0.438452
Nudt12	0.0001	-0.451144	0.0332388	-0.098603	0.660941	0.169382
Abcb7	0.0001	-0.450524	-0.0530202	-0.20206	-0.67427	-0.678642
Acta1	0.0001	-0.44957	-0.917705	-1.51041	-1.72184	-2.24859
Ifrd2	0.0001	-0.448943	0.142938	-1.03006	-0.621975	-0.673053
Gm13363	0.0001	-0.448268	0.120847	-0.147399	-0.322977	-0.507744
Mis18a	0.0001	-0.44805	-0.255177	-0.739996	-0.290679	-0.304406
Tesk2	0.0001	-0.446836	-0.516697	-1.26015	-0.505814	-0.652979
Ash2l	0.0001	-0.446731	-0.320278	-1.10945	-0.792661	-0.927871
Cd28	0.0001	-0.446275	0.74154	-0.0572744	0.436462	0.00353929
Pex2	0.0001	-0.44571	0.00851109	-0.49195	-0.396668	-0.415776
Msl3	0.0001	-0.445545	-0.170691	-0.413362	-0.178395	-0.393383
Zfp119a	0.0001	-0.445539	0.0560366	-0.721011	-0.549076	-0.803383
Ankrd22	0.0001	-0.445527	-0.0913306	-1.30284	-1.26875	-1.29568
Nop9	0.0001	-0.445514	-0.190032	-0.451193	-0.331659	-0.416439
Nlrp5-ps	0.0001	-0.444512	-0.145642	-0.524198	-0.078047	-0.526859
Gpr15	0.0001	-0.443409	-0.470074	-0.613568	-0.596992	-0.680256
Rmrp	0.0001	-0.44336	0.170634	-0.233034	0.892324	0.218671
Rnpep	0.0001	-0.443221	-0.829555	-1.34297	-0.459003	-0.475938
Prkab1	0.0001	-0.442752	-0.225263	-0.475686	0.159138	-0.192264
Kctd1	0.0001	-0.442509	-0.249242	-0.781658	0.191402	-0.498089
Idh1	0.0001	-0.442252	-0.0231449	-0.199795	1.20102	0.410833
Fhl3	0.0001	-0.442251	-0.204137	-0.737651	-0.114477	-0.198009
Sdr42e1	0.0001	-0.442246	0.32153	-0.180805	0.647716	0.514149
D030028A08Rik	0.0001	-0.442061	0.00186774	-0.777678	-1.06868	-1.09388
1700018L02Rik	0.0001	-0.441247	0.452445	-0.248036	0.606895	0.340956
LOC100504608	0.0001	-0.44091	0.179295	-0.218023	0.11819	-0.338477
Rbbp8	0.0001	-0.439958	-0.160672	-0.745762	-0.322277	-0.622672
Dpys	0.0001	-0.439554	-0.0459688	-0.439554	-0.330848	-0.375612
Mif4gd	0.0001	-0.43925	0.155601	-0.972019	-0.119628	-0.268179
Hadha	0.0001	-0.438815	-0.0488096	-0.546502	-0.270885	-0.527709
Gabpb2	0.0001	-0.438809	-0.188133	-0.57996	-0.754214	-0.816379
Cfh	0.0001	-0.438471	1.93235	0.695412	3.78838	2.24259
E130309F12Rik	0.0001	-0.438203	0.665488	-0.337368	0.416152	0.28646
Clec4a4	0.0001	-0.438155	-0.685995	-1.1378	-0.941634	-1.20753
Zfp358	0.0001	-0.436954	-0.376825	-0.598671	-0.27841	-0.487055
Ubn1	0.0001	-0.435453	-0.388774	-0.724305	-0.746155	-0.872813
Comt	0.0001	-0.435248	0.15979	-0.407373	0.476248	0.294078
1810044D09Rik	0.0001	-0.434878	-0.0180118	-0.0592317	0.0878784	0.0639893
Ncf4	0.0001	-0.434874	-0.865303	-2.92551	-2.22671	-2.71222
Chordc1	0.0001	-0.434745	-0.0404281	-0.209809	-0.288224	-0.365795
Fibin	0.0001	-0.43395	-0.352566	-1.26587	-1.09641	-1.10209
Rdh16	0.0001	-0.433274	-0.38623	-0.42862	-0.0100527	-0.189917
Whsc1	0.0001	-0.432299	-0.322468	-0.383258	-0.733676	-0.753624
2500004C02Rik	0.0001	-0.432177	-0.367202	-0.553894	-0.436268	-0.516216
Pid1	0.0001	-0.431935	-0.105502	-1.28631	0.0724362	-0.225663
Hdhd3	0.0001	-0.431771	0.219163	-0.0722007	0.380385	0.340943
Apex1	0.0001	-0.43168	-0.0522218	-0.245402	-0.208661	-0.299919
Ttc21a	0.0001	-0.430761	-0.189665	-0.830887	-0.77797	-0.886091
Neto2	0.0001	-0.430654	-0.0909229	-0.422053	-0.310816	-0.361657
C630043F03Rik	0.0001	-0.430527	-0.267864	-0.508709	-0.21466	-0.619306
Zfp207	0.0001	-0.429886	-0.16746	-0.656202	-0.919974	-0.95352
Fam173b	0.0001	-0.429881	-0.000267078	-0.9794	-0.220537	-0.513996
Trmu	0.0001	-0.429699	-0.265653	-0.80558	-0.538664	-0.597164
Fanci	0.0001	-0.429309	-0.403541	-1.04648	-0.320758	-0.553174
Zdhhc3	0.0001	-0.428457	-0.384822	-0.438855	-0.582974	-0.716332
Pwwp2a	0.0001	-0.42786	-0.317819	-0.711403	-0.658185	-0.823055
Usp7	0.0001	-0.427252	-0.152326	-0.594215	-0.742465	-0.810482
1700015E13Rik	0.0001	-0.427198	0.256379	-0.193882	-0.16219	-0.458334
Ppifos	0.0001	-0.42622	0.244564	-0.685683	-0.211892	-0.55901
Npas4	0.0001	-0.425928	-0.509255	-0.794128	-0.719082	-0.802591
Hook1	0.0001	-0.425767	0.20502	0.131956	0.616167	-0.16645
Dcaf8	0.0001	-0.425066	-0.139942	-0.492668	-0.349082	-0.363959
Eltd1	0.0001	-0.425065	0.0472563	-0.607118	-0.486007	-0.507154
Mbtps1	0.0001	-0.424696	-0.304633	-0.381313	-0.194093	-0.345246
Zfp454	0.0001	-0.424165	-0.150936	-0.303181	-0.0867739	-0.299941
Icosl	0.0001	-0.423607	-0.0211956	-1.29389	-0.838953	-1.04077
Mis12	0.0001	-0.422982	-0.00608786	-0.164185	-0.210724	-0.407778
Tmem82	0.0001	-0.421759	0.34673	-0.635779	0.441956	0.0482737
Arl11	0.0001	-0.421532	-0.47815	-1.92384	-0.440188	-0.46554
A630012P03Rik	0.0001	-0.421068	0.930267	0.3767	0.767136	0.242716
Npy4r	0.0001	-0.420841	-0.0938209	-0.279987	0.859626	0.553345
Rai2	0.0001	-0.41996	0.104901	-0.339492	1.05663	0.455008
Skap2	0.0001	-0.41966	-0.468156	-1.04219	-0.396356	-0.419292
BC037704	0.0001	-0.41951	-0.283958	-0.632608	-0.70622	-0.716282
Pja1	0.0001	-0.418178	-0.320309	-0.628014	-0.243742	-0.29317
Gpr141	0.0001	-0.417901	-0.89046	-2.95619	-2.04971	-2.61922
Kctd3	0.0001	-0.417766	0.068668	-0.129116	0.130113	0.023399
Mir455	0.0001	-0.417168	-0.386841	-1.21545	-0.790586	-1.47012
Enpp2	0.0001	-0.417165	-0.36926	-0.498455	0.994963	-0.305786
Mettl1	0.0001	-0.416853	-0.259786	-0.741024	-0.648391	-1.05665
Mir1306	0.0001	-0.416497	-0.351594	-1.37056	-1.13218	-1.43787
Pbld2	0.0001	-0.416449	0.0697309	-0.214358	0.14248	-0.0950153
Trim55	0.0001	-0.41604	-0.227082	-0.259233	-0.170853	-0.382949
Ak2	0.0001	-0.416039	-0.274857	-0.814246	-0.278294	-0.443439
Mageh1	0.0001	-0.415911	-0.198311	-0.336598	0.240725	-0.376091
Slc25a42	0.0001	-0.415665	0.323467	-0.431822	0.395074	0.118905
Rab43	0.0001	-0.415602	-0.179015	-0.496986	-0.0264579	-0.155337
Gm5803	0.0001	-0.415218	-0.38671	-0.409258	-1.064	-1.11797
Zfp119b	0.0001	-0.415145	-0.326468	-0.427585	-0.461958	-0.471432
Panx1	0.0001	-0.414943	-0.763306	-0.787128	-0.303173	-0.735861
BC147527	0.0001	-0.414837	-0.0141514	-0.531373	-0.454834	-0.479122
Foxo4	0.0001	-0.414703	-0.139732	-0.432485	0.0233223	-0.364292
Dll1	0.0001	-0.414361	0.47013	0.11564	1.09245	0.543688
Serp1	0.0001	-0.413309	-0.0202686	-0.407775	-0.210441	-0.377421
Pus10	0.0001	-0.4129	-0.582145	-0.594098	-0.743896	-0.75797
Etv6	0.0001	-0.412194	-0.162866	-0.534046	-0.856536	-0.982244
Gm11517	0.0001	-0.411929	-0.0855636	-0.592497	-0.514364	-0.527386
St3gal3	0.0001	-0.41186	-0.222373	-0.305551	1.4646	0.750242
Vdac3	0.0001	-0.411753	-0.116299	-0.185015	-0.392615	-0.493523
Ppil1	0.0001	-0.411749	-0.413343	-1.16228	-0.524258	-0.899883
Ppp2r3d	0.0001	-0.411243	-0.19795	-0.66266	-0.660575	-0.701284
9130011E15Rik	0.0001	-0.411051	-0.271059	-0.679952	-0.676292	-0.793815
Slc2a4rg-ps	0.0001	-0.410882	-0.142585	-0.894266	-0.59394	-0.667286
Zfp959	0.0001	-0.410681	-0.0896077	-0.547701	-0.496468	-0.621897
Lonp1	0.0001	-0.410111	0.0499429	-0.269007	0.0976496	-0.0276139
Ndufaf2	0.0001	-0.410054	0.0418327	-0.0954525	0.114577	-0.0682957
Treml4	0.0001	-0.409127	-0.277915	-1.14933	-1.04007	-1.19495
Diexf	0.0001	-0.408755	-0.220279	-0.758839	-1.06629	-1.06643
Nudt15	0.0001	-0.406489	-0.0125382	-0.322275	-0.299304	-0.712474
Mapk4	0.0001	-0.406233	-0.0552798	-0.685277	-0.364898	-0.647369
U2af2	0.0001	-0.405324	-0.285851	-0.878591	-0.587615	-0.607
Cdk17	0.0001	-0.404807	0.05862	-0.0266695	0.0786103	-0.16183
Acox1	0.0001	-0.404636	0.588398	0.0731214	0.612043	0.212054
Marveld1	0.0001	-0.404605	-0.215969	-0.750506	-0.11647	-0.353116
Cyp27a1	0.0001	-0.404572	0.707699	-0.481855	1.24056	1.08179
E130018N17Rik	0.0001	-0.40284	-0.326167	-0.40284	-0.24586	-0.315849
Zbtb7c	0.0001	-0.402044	0.0295835	-0.502979	0.615353	0.440821
Mdga1	0.0001	-0.401723	-0.273123	-0.605483	-0.242893	-0.422426
1200014J11Rik	0.0001	-0.401341	-0.324555	-0.570876	-0.558518	-0.761287
Tnfrsf13c	0.0001	-0.400985	-0.22791	-0.397885	-0.364447	-0.452801
Cyp7a1	0.0001	-0.400578	0.80204	-0.382061	-0.161383	-0.279468
Prtn3	0.0001	-0.400244	-0.62509	-4.66087	-0.960533	-2.8622
Ttc9c	0.0001	-0.399957	-0.232017	-0.285533	-0.717256	-0.750903
Stx1a	0.0001	-0.39922	-0.0330759	-0.725579	-0.161541	-0.192737
Layn	0.0001	-0.399105	0.47077	0.461134	1.70805	1.64138
P2rx3	0.0001	-0.399014	0.0102815	-0.444277	0.178835	-0.250866
2700081O15Rik	0.0001	-0.398757	-0.578113	-1.57167	-0.892624	-1.2934
Zbp1	0.0001	-0.398663	-0.291214	-1.23879	-0.282908	-0.667592
Tubb5	0.0001	-0.398651	-0.315786	-0.555011	-0.430899	-0.557206
Gid8	0.0001	-0.39812	-0.267319	-0.495575	-0.334432	-0.599566
Gimap8	0.0001	-0.397853	-0.116579	-0.288669	0.576112	0.0649373
Card6	0.0001	-0.397633	-0.143034	-0.533428	-0.136539	-0.366628
Vash1	0.0001	-0.397393	-0.334672	-0.592206	-0.0525891	-0.150121
Nubp1	0.0001	-0.397381	-0.265758	-0.776889	-0.567711	-0.703294
Slfn10-ps	0.0001	-0.396862	-0.0893503	-0.186414	0.277642	-0.090916
Tlr1	0.0001	-0.396706	-0.247424	-1.57288	-0.839046	-0.886296
Smarca5	0.0001	-0.395795	-0.252486	-0.363461	-0.697188	-0.796885
Gck	0.0001	-0.395647	2.40926	0.0493212	4.18833	2.6786
Gm6642	0.0001	-0.395136	-0.754613	-0.784875	-0.567914	-0.699998
Gfi1	0.0001	-0.393813	-0.128586	-2.36839	-1.14892	-1.94531
Pdss1	0.0001	-0.39345	0.0987684	-0.777693	-0.879851	-1.08986
Hfe2	0.0001	-0.392805	0.560919	-0.322344	3.47903	2.10942
Unc5cl	0.0001	-0.391889	-0.229626	-0.467444	-0.362928	-0.483931
Acat3	0.0001	-0.391846	1.17739	0.554273	1.66277	0.61925
Xkr5	0.0001	-0.391807	-0.375975	-0.762576	-0.264498	-0.280949
Nudt4	0.0001	-0.391525	0.00978536	-0.2015	-0.283607	-0.310269
Ccdc138	0.0001	-0.391299	-0.29951	-0.337388	0.136732	0.0963974
Pak3	0.0001	-0.391215	-0.0793627	-0.54023	-0.0725838	-0.520892
Rttn	0.0001	-0.391128	-0.477004	-0.699021	-0.567824	-0.581781
Fam150a	0.0001	-0.390775	0.450627	0.116522	0.215624	0.164779
Gpx2-ps1	0.0001	-0.390269	-0.0733698	-0.284718	-0.191385	-0.255363
Nanp	0.0001	-0.390062	-0.0698029	-0.35857	0.195428	-0.26673
Zfp827	0.0001	-0.389914	-0.492682	-1.05786	-0.813434	-0.969515
Cep85l	0.0001	-0.389472	0.403336	-0.383892	0.259439	-0.0345981
Ppp1r1a	0.0001	-0.388885	0.219767	-0.222854	-0.247074	-0.276169
4922501C03Rik	0.0001	-0.387937	-0.183267	-0.748837	-0.434506	-0.439182
Hnrnpul2	0.0001	-0.387617	-0.308152	-0.512818	-0.563955	-0.571277
Kdm2a	0.0001	-0.387576	-0.194567	-0.716753	-0.832464	-0.898466
2610528A11Rik	0.0001	-0.38715	1.0814	0.232778	3.05262	3.04452
Tgfbr1	0.0001	-0.386742	0.294266	-0.172237	0.393596	-0.612586
Try5	0.0001	-0.386327	-0.205161	-0.386327	0.223418	-0.161061
Clec4b2	0.0001	-0.385533	-0.18575	-1.6105	-0.476194	-1.05187
Gtf3c6	0.0001	-0.38539	-0.443349	-0.444455	-0.560476	-0.726502
Nnt	0.0001	-0.384518	-0.266468	-1.07407	0.0284854	-0.217872
Men1	0.0001	-0.38356	-0.27329	-0.886239	-0.309065	-0.414191
Tmem176b	0.0001	-0.383098	0.230453	0.155719	0.0655496	-0.169999
Cluh	0.0001	-0.38308	0.357205	-1.03303	-0.775317	-1.06434
Hnrnpm	0.0001	-0.382749	-0.159193	-1.19501	-1.01274	-1.23557
Agpat2	0.0001	-0.382517	0.166856	-0.762297	0.229722	-0.493843
Il6ra	0.0001	-0.381871	-0.122275	-1.81102	-0.794941	-0.844748
Cat	0.0001	-0.381736	0.0807559	-0.205036	-0.19169	-0.224167
F10	0.0001	-0.381614	0.785873	-1.99139	1.82069	0.53667
Stat4	0.0001	-0.381206	-0.0521717	-0.839405	-0.527936	-0.826796
Mtfp1	0.0001	-0.380959	-0.549698	-1.14764	-0.0853624	-0.661817
Zfp647	0.0001	-0.380493	-0.334453	-0.408158	-0.470214	-0.65011
Ctdsp1	0.0001	-0.380393	-0.203601	-1.11119	-0.492336	-0.665519
Nampt	0.0001	-0.38036	-0.202594	-0.292061	1.51163	0.0333249
Mir5101	0.0001	-0.37915	-0.368487	-0.522168	0.177019	0.0563549
Gm10872	0.0001	-0.379126	-0.92918	-2.17576	-1.35006	-1.97193
Bard1	0.0001	-0.378736	-0.0780915	-0.489678	-0.0896943	-0.243078
Sarm1	0.0001	-0.378361	-0.177043	-0.391996	-0.304518	-0.364927
Matk	0.0001	-0.378047	-0.107822	-1.80013	-0.590707	-1.06194
Kmt2e	0.0001	-0.378041	-0.204799	-0.82472	-0.781929	-0.820928
C030034L19Rik	0.0001	-0.377359	0.171202	-0.589134	-0.346482	-0.421865
[truncated: 1,486 more rows]

## Sheet: Object description
gene symbol
normalized to expression of the gene in CON iHB
average fold change expression of gene in L1L2_Alb iHBs compared to expression of the gene in CON iHB
normalized to expression of the gene CON iHP
average fold change expression of gene in L1L2_Alb iHPs compared to expression of the gene in CON iHP
normalized to expression of the gene CON iBEC
average fold change expression of gene in L1L2_Alb iBECs compared to expression of the gene in CON iBECs
